# Supplementary material for: Poly[[bis­[μ2-8-ethyl-5-oxo-2-(piperazin-1-yl)-5,8-dihydro­pyrido[2,3-d]pyrimidine-6-carboxyl­ato]zinc(II)] dihydrate]
Source: Acta Crystallogr Sect E Struct Rep Online. 2009 Sep 19;65(Pt 10):m1223. doi: 10.1107/S1600536809036939 (PMC2970219; doi:10.1107/S1600536809036939)
Supplement: Supplementary file 1 [file e-65-m1223-sup1.cif]

##############################################################################
###                                                                        ###
###        Electronic paper (Acta Crystallographica Section E)             ###
###                                                                        ###
##############################################################################
#                                                                            #
# This CIF contains the data in a paper accepted for publication in Acta     #
# Crystallographica Section E. It conforms to the requirements of Notes      #
# for Authors for Section E, and has been peer reviewed under the auspices   #
# of the IUCr Commission on Journals.                                        #
#                                                                            #
# Full details of the Crystallographic Information File format               #
# are given in the paper "The Crystallographic Information File (CIF):       #
# a New Standard Archive File for Crystallography" by S. R. Hall, F. H.      #
# Allen and I. D. Brown [Acta Cryst. (1991), A47, 655-685].                  #
#                                                                            #
# The current version of the core CIF dictionary is obtainable from          #
# ftp://ftp.iucr.org/pub/cif_core.dic. The current version number is 2.4.    #
#                                                                            #
# Software is freely available for graphical display of the structure(s) in  #
# this CIF.  For information consult the CIF home page http://www.iucr.org/  #
# cif/home.html                                                              #
#                                                                            #
# This file may be used for bona fide research purposes within the           #
# scientific community so long as proper attribution is given to the journal # 
# article from which it was obtained.                                        #
#                                                                            #
##############################################################################
                                             
data_I
_audit_creation_method     SHELXL-97
_chemical_name_systematic
;\
Poly[[bis[\m~2~-8-ethyl-5-oxo-2-(piperazin-1-yl)-5,8-dihydropyrido[2,3-\
<i>d</i>]pyrimidine-6-carboxylato]zinc(II)] dihydrate]
;
_chemical_name_common     ?
_chemical_formula_moiety     '(C28 H32 N10 O6 Zn), 2(H2 O)'
_chemical_formula_sum     'C28 H36 N10 O8 Zn'
_chemical_formula_iupac     '[Zn (C14 H16 N5 O3)2], 2H2 O'
_chemical_formula_weight     704.05
_chemical_melting_point     ?
_symmetry_cell_setting     'monoclinic'
_symmetry_space_group_name_H-M     'P 21/c'
_symmetry_space_group_name_Hall     '-P 2ybc'
loop_
    _symmetry_equiv_pos_as_xyz
    'x, y, z'
    '-x, y+1/2, -z+1/2'
    '-x, -y, -z'
    'x, -y-1/2, z-1/2'
_cell_length_a     6.1146(12)
_cell_length_b     21.424(4)
_cell_length_c     12.577(3)
_cell_angle_alpha     90.00
_cell_angle_beta     101.10(3)
_cell_angle_gamma     90.00
_cell_volume     1616.9(6)
_cell_formula_units_Z     2
_cell_measurement_reflns_used     ?
_cell_measurement_theta_min     ?
_cell_measurement_theta_max     ?
_cell_measurement_temperature     295(2)
_exptl_crystal_description     prism
_exptl_crystal_colour     colorless
_exptl_crystal_size_max     0.36
_exptl_crystal_size_mid     0.28
_exptl_crystal_size_min     0.18
_exptl_crystal_density_diffrn     1.442
_exptl_crystal_density_meas     ?
_exptl_crystal_density_method     'not measured'
_exptl_crystal_F_000     728
_exptl_absorpt_coefficient_mu     0.824
_exptl_absorpt_correction_type     multi-scan
_exptl_absorpt_process_details     '(CrystalStructure; Rigaku/MSC, 2002)'
_exptl_absorpt_correction_T_min     0.756
_exptl_absorpt_correction_T_max     0.866
_exptl_special_details
;
;
_diffrn_ambient_temperature     295(2)
_diffrn_radiation_type     MoK\a
_diffrn_radiation_wavelength     0.71073
_diffrn_radiation_source     'fine-focus sealed tube'
_diffrn_radiation_monochromator     graphite
_diffrn_measurement_device_type     'Rigaku R-AXIS RAPID'
_diffrn_measurement_method     '\w'
_diffrn_detector_area_resol_mean     '10.000'
_diffrn_reflns_number     15697
_diffrn_reflns_av_R_equivalents     0.0450
_diffrn_reflns_av_sigmaI/netI     0.0383
_diffrn_reflns_theta_min     3.30
_diffrn_reflns_theta_max     27.45
_diffrn_reflns_theta_full     27.45
_diffrn_measured_fraction_theta_max     0.999
_diffrn_measured_fraction_theta_full     0.999
_diffrn_reflns_limit_h_min     -7
_diffrn_reflns_limit_h_max     7
_diffrn_reflns_limit_k_min     -27
_diffrn_reflns_limit_k_max     25
_diffrn_reflns_limit_l_min     -16
_diffrn_reflns_limit_l_max     16
_diffrn_standards_number     0
_diffrn_standards_interval_count     0
_diffrn_standards_interval_time     0
_diffrn_standards_decay_%     0
_refine_special_details
;
Refinement of <i>F</i>^2^ against ALL reflections. The weighted <i>R</i>-factor
<i>wR</i> and goodness of fit <i>S</i> are based on <i>F</i>^2^, conventional
<i>R</i>-factors <i>R</i> are based on <i>F</i>, with <i>F</i> set to zero for
negative <i>F</i>^2^. The threshold expression of <i>F</i>^2^ >
\s(<i>F</i>^2^) is used only for calculating <i>R</i>-factors(gt) <i>etc</i>.
and is not relevant to the choice of reflections for refinement.
<i>R</i>-factors based on <i>F</i>^2^ are statistically about twice as large
as those based on <i>F</i>, and <i>R</i>- factors based on ALL data will be
even larger.
;
_reflns_number_total     3684
_reflns_number_gt     2570
_reflns_threshold_expression     >2sigma(I)
_refine_ls_structure_factor_coef     Fsqd
_refine_ls_matrix_type     full
_refine_ls_R_factor_all     0.0888
_refine_ls_R_factor_gt     0.0565
_refine_ls_wR_factor_gt     0.1577
_refine_ls_wR_factor_ref     0.2095
_refine_ls_goodness_of_fit_ref     1.057
_refine_ls_restrained_S_all     1.057
_refine_ls_number_reflns     3684
_refine_ls_number_parameters     228
_refine_ls_number_restraints     1
_refine_ls_hydrogen_treatment     mixed
_refine_ls_weighting_scheme     calc
_refine_ls_weighting_details
         'calc w=1/[\s^2^(Fo^2^)+(0.1254P)^2^+1.7801P] where P=(Fo^2^+2Fc^2^)/3'
_atom_sites_solution_hydrogens     geom
_atom_sites_solution_primary     direct
_atom_sites_solution_secondary     difmap
_refine_ls_shift/su_max     0.000
_refine_ls_shift/su_mean     0.000
_refine_diff_density_max     0.831
_refine_diff_density_min     -0.831
_refine_ls_extinction_method     none
_refine_ls_extinction_coef     ?
loop_
    _atom_type_symbol
    _atom_type_description
    _atom_type_scat_dispersion_real
    _atom_type_scat_dispersion_imag
    _atom_type_scat_source
    'C' 'C' 0.0033 0.0016
                         'International Tables Vol C Tables 4.2.6.8 and 6.1.1.4'
    'H' 'H' 0.0000 0.0000
                         'International Tables Vol C Tables 4.2.6.8 and 6.1.1.4'
    'N' 'N' 0.0061 0.0033
                         'International Tables Vol C Tables 4.2.6.8 and 6.1.1.4'
    'O' 'O' 0.0106 0.0060
                         'International Tables Vol C Tables 4.2.6.8 and 6.1.1.4'
    'Zn' 'Zn' 0.2839 1.4301
                         'International Tables Vol C Tables 4.2.6.8 and 6.1.1.4'
_computing_data_collection     'RAPID-AUTO (Rigaku, 1998)'
_computing_cell_refinement     'RAPID-AUTO (Rigaku , 1998)'
_computing_data_reduction     'CrystalStructure (Rigaku/MSC, 2002)'
_computing_structure_solution     'SHELXS-97 (Sheldrick, 2008)'
_computing_structure_refinement     'SHELXL-97 (Sheldrick, 2008)'
_computing_molecular_graphics     'ORTEPII (Johnson, 1976)'
_computing_publication_material     'SHELXL-97 (Sheldrick, 2008)'
loop_
    _atom_site_type_symbol
    _atom_site_label
    _atom_site_fract_x
    _atom_site_fract_y
    _atom_site_fract_z
    _atom_site_U_iso_or_equiv
    _atom_site_adp_type
    _atom_site_calc_flag
    _atom_site_refinement_flags
    _atom_site_occupancy
    _atom_site_disorder_assembly
    _atom_site_disorder_group
    O O1W -0.045(3) -0.0632(10) -0.0746(11) 0.187(8) Uani d P 0.50 . .
    O O2W 0.340(5) 0.0205(10) -0.0364(12) 0.251(14) Uani d P 0.50 . .
    Zn Zn1 0.5000 0.0000 0.5000 0.0265(2) Uani d S 1 . .
    O O1 0.6981(4) -0.00325(10) 0.3877(2) 0.0271(6) Uani d . 1 . .
    O O2 0.8573(7) 0.01818(18) 0.2500(3) 0.0616(11) Uani d . 1 . .
    O O3 0.3495(5) 0.07935(11) 0.4179(2) 0.0317(6) Uani d . 1 . .
    N N1 0.4916(7) 0.17173(17) 0.1532(3) 0.0481(10) Uani d . 1 . .
    N N2 0.2252(6) 0.24690(15) 0.1677(3) 0.0386(8) Uani d . 1 . .
    N N3 -0.0127(6) 0.23572(16) 0.2988(3) 0.0436(9) Uani d . 1 . .
    N N4 -0.0227(6) 0.32384(15) 0.1907(3) 0.0349(8) Uani d . 1 . .
    N N5 -0.2450(5) 0.43908(14) 0.1084(2) 0.0273(7) Uani d D 1 . .
    H H5N -0.154(8) 0.466(2) 0.152(4) 0.065(16) Uiso d D 1 . .
    C C1 0.7147(7) 0.02891(17) 0.3064(3) 0.0316(8) Uani d . 1 . .
    C C2 0.5658(7) 0.08450(17) 0.2772(3) 0.0317(8) Uani d . 1 . .
    C C3 0.3947(6) 0.10453(16) 0.3346(3) 0.0271(7) Uani d . 1 . .
    C C4 0.2744(7) 0.15974(16) 0.2910(3) 0.0303(8) Uani d . 1 . .
    C C5 0.0937(8) 0.18359(19) 0.3318(3) 0.0398(10) Uani d . 1 . .
    H H5 0.0454 0.1610 0.3861 0.048 Uiso calc R 1 . .
    C C6 0.0671(7) 0.26762(18) 0.2197(3) 0.0327(8) Uani d . 1 . .
    C C7 0.3246(7) 0.19340(18) 0.2034(3) 0.0360(9) Uani d . 1 . .
    C C8 0.6010(8) 0.1189(2) 0.1902(4) 0.0457(11) Uani d . 1 . .
    H H8 0.7096 0.1047 0.1535 0.055 Uiso calc R 1 . .
    C C9 0.5540(11) 0.2051(3) 0.0585(5) 0.0665(16) Uani d . 1 . .
    H H9B 0.5306 0.2496 0.0653 0.080 Uiso calc R 1 . .
    H H9A 0.7107 0.1983 0.0582 0.080 Uiso calc R 1 . .
    C C10 0.4247(16) 0.1834(5) -0.0401(7) 0.116(3) Uani d . 1 . .
    H H10C 0.4566 0.1401 -0.0496 0.174 Uiso calc R 1 . .
    H H10B 0.4605 0.2071 -0.0993 0.174 Uiso calc R 1 . .
    H H10A 0.2693 0.1883 -0.0385 0.174 Uiso calc R 1 . .
    C C11 -0.1608(8) 0.3572(2) 0.2553(4) 0.0475(11) Uani d . 1 . .
    H H11B -0.0673 0.3839 0.3077 0.057 Uiso calc R 1 . .
    H H11A -0.2346 0.3275 0.2947 0.057 Uiso calc R 1 . .
    C C12 -0.3356(7) 0.3970(2) 0.1813(4) 0.0398(10) Uani d . 1 . .
    H H12B -0.4429 0.3694 0.1379 0.048 Uiso calc R 1 . .
    H H12A -0.4150 0.4218 0.2262 0.048 Uiso calc R 1 . .
    C C13 -0.1090(6) 0.40176(17) 0.0469(3) 0.0317(8) Uani d . 1 . .
    H H13A -0.0405 0.4295 0.0018 0.038 Uiso calc R 1 . .
    H H13B -0.2057 0.3734 -0.0006 0.038 Uiso calc R 1 . .
    C C14 0.0708(7) 0.36460(18) 0.1185(4) 0.0369(9) Uani d . 1 . .
    H H14B 0.1500 0.3397 0.0737 0.044 Uiso calc R 1 . .
    H H14A 0.1768 0.3929 0.1610 0.044 Uiso calc R 1 . .
loop_
    _atom_site_aniso_label
    _atom_site_aniso_U_11
    _atom_site_aniso_U_22
    _atom_site_aniso_U_33
    _atom_site_aniso_U_12
    _atom_site_aniso_U_13
    _atom_site_aniso_U_23
    O1W 0.209(18) 0.28(2) 0.094(9) -0.004(16) 0.091(11) 0.013(12)
    O2W 0.47(4) 0.202(17) 0.077(9) 0.11(2) 0.049(16) -0.057(12)
    Zn1 0.0317(4) 0.0194(3) 0.0294(3) 0.0006(2) 0.0079(2) 0.0028(2)
    O1 0.0276(13) 0.0218(12) 0.0333(14) 0.0019(9) 0.0089(10) 0.0029(10)
    O2 0.073(3) 0.062(2) 0.060(2) 0.040(2) 0.0387(19) 0.0275(18)
    O3 0.0378(15) 0.0223(12) 0.0368(14) 0.0092(10) 0.0116(11) 0.0121(11)
    N1 0.065(3) 0.0398(19) 0.046(2) 0.0223(18) 0.0265(19) 0.0195(17)
    N2 0.051(2) 0.0282(16) 0.0400(18) 0.0135(15) 0.0160(16) 0.0124(14)
    N3 0.044(2) 0.0361(18) 0.055(2) 0.0166(16) 0.0219(17) 0.0231(17)
    N4 0.0390(19) 0.0283(16) 0.0415(18) 0.0096(14) 0.0177(15) 0.0119(14)
    N5 0.0265(16) 0.0219(14) 0.0324(15) 0.0064(12) 0.0028(12) 0.0034(13)
    C1 0.037(2) 0.0274(18) 0.0316(18) 0.0046(15) 0.0112(16) -0.0002(16)
    C2 0.038(2) 0.0238(17) 0.0354(19) 0.0070(15) 0.0110(16) 0.0035(15)
    C3 0.0283(18) 0.0219(16) 0.0302(17) 0.0007(13) 0.0032(14) 0.0013(14)
    C4 0.036(2) 0.0242(17) 0.0318(18) 0.0021(15) 0.0087(15) 0.0055(15)
    C5 0.048(3) 0.033(2) 0.043(2) 0.0088(18) 0.0188(19) 0.0174(18)
    C6 0.033(2) 0.0273(18) 0.0380(19) 0.0046(15) 0.0078(16) 0.0077(16)
    C7 0.044(2) 0.0323(19) 0.0347(19) 0.0092(17) 0.0137(17) 0.0067(17)
    C8 0.060(3) 0.037(2) 0.046(2) 0.018(2) 0.026(2) 0.0107(19)
    C9 0.083(4) 0.063(3) 0.062(3) 0.030(3) 0.038(3) 0.024(3)
    C10 0.117(7) 0.144(9) 0.090(5) 0.031(6) 0.028(5) 0.024(6)
    C11 0.055(3) 0.045(2) 0.047(2) 0.025(2) 0.021(2) 0.020(2)
    C12 0.040(2) 0.036(2) 0.047(2) 0.0157(17) 0.0179(18) 0.0161(19)
    C13 0.035(2) 0.0247(17) 0.0366(19) 0.0101(15) 0.0094(16) 0.0081(15)
    C14 0.033(2) 0.0293(18) 0.051(2) 0.0043(16) 0.0147(17) 0.0119(18)
_geom_special_details
;
All e.s.d.'s (except the e.s.d. in the dihedral angle between two l.s. planes)
are estimated using the full covariance matrix. The cell e.s.d.'s are taken
into account individually in the estimation of e.s.d.'s in distances, angles
and torsion angles; correlations between e.s.d.'s in cell parameters are only
used when they are defined by crystal symmetry. An approximate (isotropic)
treatment of cell e.s.d.'s is used for estimating e.s.d.'s involving l.s.
planes.
;
loop_
    _geom_bond_atom_site_label_1
    _geom_bond_atom_site_label_2
    _geom_bond_site_symmetry_2
    _geom_bond_distance
    _geom_bond_publ_flag
    Zn1 O1 . 2.031(3) y
    Zn1 O1 3_656 2.031(3) ?
    Zn1 O3 3_656 2.107(2) ?
    Zn1 O3 . 2.107(2) y
    Zn1 N5 2_545 2.275(3) ?
    Zn1 N5 4_666 2.275(3) y
    O1 C1 . 1.253(5) ?
    O2 C1 . 1.247(5) ?
    O3 C3 . 1.256(4) ?
    N1 C8 . 1.351(5) ?
    N1 C7 . 1.381(5) ?
    N1 C9 . 1.500(6) ?
    N2 C7 . 1.334(5) ?
    N2 C6 . 1.343(5) ?
    N3 C5 . 1.319(5) ?
    N3 C6 . 1.373(5) ?
    N4 C6 . 1.345(5) ?
    N4 C14 . 1.454(5) ?
    N4 C11 . 1.466(5) ?
    N5 C12 . 1.468(5) ?
    N5 C13 . 1.475(5) ?
    N5 Zn1 2 2.275(3) ?
    N5 H5N . 0.900(10) ?
    C1 C2 . 1.501(5) ?
    C2 C8 . 1.370(6) ?
    C2 C3 . 1.446(5) ?
    C3 C4 . 1.444(5) ?
    C4 C7 . 1.399(5) ?
    C4 C5 . 1.401(6) ?
    C5 H5 . 0.9300 ?
    C8 H8 . 0.9300 ?
    C9 C10 . 1.415(11) ?
    C9 H9B . 0.9700 ?
    C9 H9A . 0.9700 ?
    C10 H10C . 0.9600 ?
    C10 H10B . 0.9600 ?
    C10 H10A . 0.9600 ?
    C11 C12 . 1.534(5) ?
    C11 H11B . 0.9700 ?
    C11 H11A . 0.9700 ?
    C12 H12B . 0.9700 ?
    C12 H12A . 0.9700 ?
    C13 C14 . 1.508(5) ?
    C13 H13A . 0.9700 ?
    C13 H13B . 0.9700 ?
    C14 H14B . 0.9700 ?
    C14 H14A . 0.9700 ?
loop_
    _geom_angle_atom_site_label_1
    _geom_angle_atom_site_label_2
    _geom_angle_atom_site_label_3
    _geom_angle_site_symmetry_1
    _geom_angle_site_symmetry_3
    _geom_angle
    _geom_angle_publ_flag
    O1 Zn1 O1 . 3_656 180.0 ?
    O1 Zn1 O3 . 3_656 92.90(10) ?
    O1 Zn1 O3 3_656 3_656 87.10(10) ?
    O1 Zn1 O3 . . 87.10(10) ?
    O1 Zn1 O3 3_656 . 92.90(10) ?
    O3 Zn1 O3 3_656 . 180.0 ?
    O1 Zn1 N5 . 2_545 89.74(11) ?
    O1 Zn1 N5 3_656 2_545 90.26(11) ?
    O3 Zn1 N5 3_656 2_545 90.86(11) ?
    O3 Zn1 N5 . 2_545 89.14(11) ?
    O1 Zn1 N5 . 4_666 90.26(11) ?
    O1 Zn1 N5 3_656 4_666 89.74(11) ?
    O3 Zn1 N5 3_656 4_666 89.14(11) ?
    O3 Zn1 N5 . 4_666 90.86(11) ?
    N5 Zn1 N5 2_545 4_666 180.0 ?
    C1 O1 Zn1 . . 134.5(2) ?
    C3 O3 Zn1 . . 127.6(2) ?
    C8 N1 C7 . . 119.0(3) ?
    C8 N1 C9 . . 119.2(4) ?
    C7 N1 C9 . . 121.8(4) ?
    C7 N2 C6 . . 116.3(3) ?
    C5 N3 C6 . . 115.3(4) ?
    C6 N4 C14 . . 121.2(3) ?
    C6 N4 C11 . . 122.4(3) ?
    C14 N4 C11 . . 113.0(3) ?
    C12 N5 C13 . . 108.3(3) ?
    C12 N5 Zn1 . 2 115.4(2) ?
    C13 N5 Zn1 . 2 112.8(2) ?
    C12 N5 H5N . . 106(4) ?
    C13 N5 H5N . . 108(4) ?
    Zn1 N5 H5N 2 . 106(4) ?
    O2 C1 O1 . . 122.6(4) ?
    O2 C1 C2 . . 117.7(3) ?
    O1 C1 C2 . . 119.7(3) ?
    C8 C2 C3 . . 118.6(3) ?
    C8 C2 C1 . . 116.2(3) ?
    C3 C2 C1 . . 125.2(3) ?
    O3 C3 C4 . . 119.4(3) ?
    O3 C3 C2 . . 125.8(3) ?
    C4 C3 C2 . . 114.7(3) ?
    C7 C4 C5 . . 114.1(3) ?
    C7 C4 C3 . . 123.2(4) ?
    C5 C4 C3 . . 122.6(3) ?
    N3 C5 C4 . . 124.7(4) ?
    N3 C5 H5 . . 117.6 ?
    C4 C5 H5 . . 117.6 ?
    N2 C6 N4 . . 117.3(3) ?
    N2 C6 N3 . . 125.3(4) ?
    N4 C6 N3 . . 117.3(4) ?
    N2 C7 N1 . . 117.6(3) ?
    N2 C7 C4 . . 123.6(4) ?
    N1 C7 C4 . . 118.7(3) ?
    N1 C8 C2 . . 125.6(4) ?
    N1 C8 H8 . . 117.2 ?
    C2 C8 H8 . . 117.2 ?
    C10 C9 N1 . . 110.8(7) ?
    C10 C9 H9B . . 109.5 ?
    N1 C9 H9B . . 109.5 ?
    C10 C9 H9A . . 109.5 ?
    N1 C9 H9A . . 109.5 ?
    H9B C9 H9A . . 108.1 ?
    C9 C10 H10C . . 109.5 ?
    C9 C10 H10B . . 109.5 ?
    H10C C10 H10B . . 109.5 ?
    C9 C10 H10A . . 109.5 ?
    H10C C10 H10A . . 109.5 ?
    H10B C10 H10A . . 109.5 ?
    N4 C11 C12 . . 110.0(3) ?
    N4 C11 H11B . . 109.7 ?
    C12 C11 H11B . . 109.7 ?
    N4 C11 H11A . . 109.7 ?
    C12 C11 H11A . . 109.7 ?
    H11B C11 H11A . . 108.2 ?
    N5 C12 C11 . . 114.7(3) ?
    N5 C12 H12B . . 108.6 ?
    C11 C12 H12B . . 108.6 ?
    N5 C12 H12A . . 108.6 ?
    C11 C12 H12A . . 108.6 ?
    H12B C12 H12A . . 107.6 ?
    N5 C13 C14 . . 113.1(3) ?
    N5 C13 H13A . . 109.0 ?
    C14 C13 H13A . . 109.0 ?
    N5 C13 H13B . . 109.0 ?
    C14 C13 H13B . . 109.0 ?
    H13A C13 H13B . . 107.8 ?
    N4 C14 C13 . . 111.2(3) ?
    N4 C14 H14B . . 109.4 ?
    C13 C14 H14B . . 109.4 ?
    N4 C14 H14A . . 109.4 ?
    C13 C14 H14A . . 109.4 ?
    H14B C14 H14A . . 108.0 ?
loop_
    _geom_torsion_atom_site_label_1
    _geom_torsion_atom_site_label_2
    _geom_torsion_atom_site_label_3
    _geom_torsion_atom_site_label_4
    _geom_torsion_site_symmetry_1
    _geom_torsion_site_symmetry_2
    _geom_torsion_site_symmetry_3
    _geom_torsion_site_symmetry_4
    _geom_torsion
    _geom_torsion_publ_flag
    O1 Zn1 O1 C1 3_656 . . . -50(2) ?
    O3 Zn1 O1 C1 3_656 . . . 179.5(4) ?
    O3 Zn1 O1 C1 . . . . -0.5(4) ?
    N5 Zn1 O1 C1 2_545 . . . 88.7(4) ?
    N5 Zn1 O1 C1 4_666 . . . -91.3(4) ?
    O1 Zn1 O3 C3 . . . . 0.4(3) ?
    O1 Zn1 O3 C3 3_656 . . . -179.6(3) ?
    O3 Zn1 O3 C3 3_656 . . .  7E1(10)
                                     ?
    N5 Zn1 O3 C3 2_545 . . . -89.4(3) ?
    N5 Zn1 O3 C3 4_666 . . . 90.6(3) ?
    Zn1 O1 C1 O2 . . . . 178.2(3) ?
    Zn1 O1 C1 C2 . . . . 1.0(6) ?
    O2 C1 C2 C8 . . . . -0.1(6) ?
    O1 C1 C2 C8 . . . . 177.1(4) ?
    O2 C1 C2 C3 . . . . -178.8(4) ?
    O1 C1 C2 C3 . . . . -1.6(6) ?
    Zn1 O3 C3 C4 . . . . -179.0(2) ?
    Zn1 O3 C3 C2 . . . . -1.1(5) ?
    C8 C2 C3 O3 . . . . -177.0(4) ?
    C1 C2 C3 O3 . . . . 1.7(6) ?
    C8 C2 C3 C4 . . . . 1.0(6) ?
    C1 C2 C3 C4 . . . . 179.7(4) ?
    O3 C3 C4 C7 . . . . 175.2(4) ?
    C2 C3 C4 C7 . . . . -2.9(6) ?
    O3 C3 C4 C5 . . . . -6.0(6) ?
    C2 C3 C4 C5 . . . . 175.9(4) ?
    C6 N3 C5 C4 . . . . -0.8(7) ?
    C7 C4 C5 N3 . . . . -5.2(7) ?
    C3 C4 C5 N3 . . . . 175.9(4) ?
    C7 N2 C6 N4 . . . . 174.8(4) ?
    C7 N2 C6 N3 . . . . -6.2(7) ?
    C14 N4 C6 N2 . . . . -9.3(6) ?
    C11 N4 C6 N2 . . . . -167.0(4) ?
    C14 N4 C6 N3 . . . . 171.7(4) ?
    C11 N4 C6 N3 . . . . 14.0(6) ?
    C5 N3 C6 N2 . . . . 7.0(7) ?
    C5 N3 C6 N4 . . . . -174.0(4) ?
    C6 N2 C7 N1 . . . . -178.5(4) ?
    C6 N2 C7 C4 . . . . -1.0(6) ?
    C8 N1 C7 N2 . . . . 177.5(4) ?
    C9 N1 C7 N2 . . . . -2.7(7) ?
    C8 N1 C7 C4 . . . . -0.1(7) ?
    C9 N1 C7 C4 . . . . 179.7(5) ?
    C5 C4 C7 N2 . . . . 6.2(6) ?
    C3 C4 C7 N2 . . . . -174.9(4) ?
    C5 C4 C7 N1 . . . . -176.3(4) ?
    C3 C4 C7 N1 . . . . 2.5(6) ?
    C7 N1 C8 C2 . . . . -1.9(8) ?
    C9 N1 C8 C2 . . . . 178.3(5) ?
    C3 C2 C8 N1 . . . . 1.4(7) ?
    C1 C2 C8 N1 . . . . -177.4(4) ?
    C8 N1 C9 C10 . . . . 90.7(7) ?
    C7 N1 C9 C10 . . . . -89.1(7) ?
    C6 N4 C11 C12 . . . . -148.9(4) ?
    C14 N4 C11 C12 . . . . 51.8(5) ?
    C13 N5 C12 C11 . . . . 53.7(5) ?
    Zn1 N5 C12 C11 2 . . . -178.8(3) ?
    N4 C11 C12 N5 . . . . -52.7(5) ?
    C12 N5 C13 C14 . . . . -55.0(4) ?
    Zn1 N5 C13 C14 2 . . . 176.0(2) ?
    C6 N4 C14 C13 . . . . 145.9(4) ?
    C11 N4 C14 C13 . . . . -54.5(5) ?
    N5 C13 C14 N4 . . . . 56.5(5) ?
loop_
    _geom_hbond_atom_site_label_D
    _geom_hbond_atom_site_label_H
    _geom_hbond_atom_site_label_A
    _geom_hbond_site_symmetry_A
    _geom_hbond_distance_DH
    _geom_hbond_distance_HA
    _geom_hbond_distance_DA
    _geom_hbond_angle_DHA
    N5 H5N O2 2_655 0.91(5) 2.28(5) 3.168(5) 166(4)
data_global
_journal_date_recd_electronic     2009-08-22
_journal_date_accepted     2009-09-12
_journal_name_full     'Acta Crystallographica, Section E'
_journal_year     2009
_journal_volume     65
_journal_issue     10
_journal_page_first     m1223
_journal_page_last     m1223
_journal_paper_category     QM
_journal_coeditor_code     HB5062
_publ_contact_author_name     'Professor Zhe An'
_publ_contact_author_address
;
School of Pharmaceutical Science,
Harbin Medical University,
Harbin, 150086
People's Republic of China
;
_publ_contact_author_email     anzhe6409@sina.com
_publ_contact_author_fax     '086 451 86689271'
_publ_contact_author_phone     '086 451 86689271'
_publ_section_title
;\
Poly[[bis[\m~2~-8-ethyl-5-oxo-2-(piperazin-1-yl)-5,8-dihydropyrido[2,3-\
<i>d</i>]pyrimidine-6-carboxylato]zinc(II)] dihydrate]
;
loop_
    _publ_author_name
    _publ_author_address
    'Wen Xu'
;
Second Hospital,
   Jilin University,
   Changchun 130041
   People's Republic of China
;
    'Da-Sheng Zhu'
;
Second Hospital,
   Jilin University,
   Changchun 130041
   People's Republic of China
;
    'Xiao-Dan Song'
;
School of Pharmaceutical Science,
   Harbin Medical University,
   Harbin, 150086
   People's Republic of China
;
    'Zhe An'
;
School of Pharmaceutical Science,
   Harbin Medical University,
   Harbin, 150086
   People's Republic of China
;
