# Supplementary material for: Poly[[bis­[μ2-8-ethyl-5-oxo-2-(piperazin-1-yl)-5,8-dihydro­pyrido[2,3-d]pyrimidine-6-carboxyl­ato]zinc(II)] dihydrate]
Source: Acta Crystallogr Sect E Struct Rep Online. 2009 Sep 19;65(Pt 10):m1223. doi: 10.1107/S1600536809036939 (PMC2970219; doi:10.1107/S1600536809036939)
Supplement: Supplementary file 2 [file e-65-m1223-Isup2.hkl]

# 
# h,k,l, Fc-squared, Fo-squared, sigma(Fo-squared) and status flag 
# 
data_I
_shelx_title ' z in P2(1)/c' 
_shelx_refln_list_code          4 
_shelx_F_calc_maximum      226.57 
_exptl_crystal_F_000       728.00 
_reflns_d_resolution_high  0.7708 
 
loop_ 
 _symmetry_equiv_pos_as_xyz 
 'x, y, z' 
 '-x, y+1/2, -z+1/2' 
 '-x, -y, -z' 
 'x, -y-1/2, z-1/2' 
 
_cell_length_a     6.1146 
_cell_length_b    21.4245 
_cell_length_c    12.5774 
_cell_angle_alpha  90.000 
_cell_angle_beta  101.095 
_cell_angle_gamma  90.000 
 
_shelx_F_squared_multiplier     1.000 
 
loop_ 
 _refln_index_h 
 _refln_index_k 
 _refln_index_l 
 _refln_F_squared_calc 
 _refln_F_squared_meas 
 _refln_F_squared_sigma 
 _refln_observed_status 
   1   0   0     4228.14     3305.94     41.32 o 
   2   0   0     2996.23     2314.75     33.23 o 
   3   0   0        8.57        0.22      6.78 o 
   4   0   0     1056.36      900.78     36.49 o 
   5   0   0     1171.02     1186.98     58.11 o 
   6   0   0      119.64       75.63     55.33 o 
   7   0   0       73.44        1.19     16.74 o 
   1   1   0     1527.91     1430.06     12.46 o 
   2   1   0        0.01        4.71      5.24 o 
   3   1   0        3.99       -3.71      6.17 o 
   4   1   0      352.77      421.86     16.14 o 
   5   1   0        4.44       16.24     11.08 o 
   6   1   0       11.27        2.37     11.39 o 
   7   1   0       12.72       -0.57     10.90 o 
   1   2   0     7953.69     7856.77     54.19 o 
   2   2   0      984.86      902.20     14.96 o 
   3   2   0     1009.99     1363.43     19.10 o 
   4   2   0       80.94       67.78     10.52 o 
   5   2   0     1145.45     1190.57     26.63 o 
   6   2   0      249.56      333.64     20.29 o 
   7   2   0       18.21       -0.93     11.38 o 
   1   3   0     6970.60     5961.25     39.04 o 
   2   3   0     1035.32     1241.00     15.97 o 
   3   3   0      112.33      150.10      9.54 o 
   4   3   0       22.55       32.77     10.35 o 
   5   3   0      116.69       95.52     16.98 o 
   6   3   0       77.47       67.63     20.57 o 
   7   3   0       15.98       13.23     14.92 o 
   0   4   0      985.29     2729.96     21.16 o 
   1   4   0      112.93       76.61      5.11 o 
   2   4   0      151.96       80.13      6.98 o 
   3   4   0     1089.66     1251.68     18.17 o 
   4   4   0     3472.55     3253.15     58.23 o 
   5   4   0      772.59      800.07     25.27 o 
   6   4   0      433.06      435.75     21.65 o 
   7   4   0       47.32       13.95     14.51 o 
   1   5   0      328.13      280.23      7.92 o 
   2   5   0        0.78       -4.06      4.50 o 
   3   5   0        0.56       -2.35      5.92 o 
   4   5   0       30.26       25.84     10.34 o 
   5   5   0      258.02      248.40     20.09 o 
   6   5   0      147.98      137.22     32.66 o 
   7   5   0       31.87       29.21     14.52 o 
   0   6   0     4058.03     4830.66     48.77 o 
   1   6   0     2017.89     1702.87     16.12 o 
   2   6   0     1123.57      827.22     11.78 o 
   3   6   0     2560.96     2668.08     26.54 o 
   4   6   0     1717.72     1639.44     37.10 o 
   5   6   0     1773.49     1809.28     40.75 o 
   6   6   0      621.52      625.77     22.66 o 
   7   6   0        6.30        3.37     12.31 o 
   1   7   0        3.72        0.38      3.04 o 
   2   7   0      757.01      873.33     12.33 o 
   3   7   0      346.21      404.55     12.11 o 
   4   7   0       37.04       34.51      9.30 o 
   5   7   0       84.59       96.56     14.31 o 
   6   7   0      150.55      104.24     34.95 o 
   7   7   0        3.23        0.24     10.17 o 
   0   8   0     3453.56     4194.80     44.55 o 
   1   8   0      178.08      183.18      5.49 o 
   2   8   0      337.55      344.58      8.79 o 
   3   8   0     1102.33     1221.52     16.26 o 
   4   8   0      205.19      250.88     13.84 o 
   5   8   0      219.21      226.47     15.16 o 
   6   8   0      197.34      243.79     21.24 o 
   7   8   0       58.19       37.42     21.85 o 
   1   9   0      220.08      213.09      8.28 o 
   2   9   0      137.42      123.33      7.08 o 
   3   9   0        4.97       20.90      6.75 o 
   4   9   0        5.23       10.51      7.62 o 
   5   9   0      773.60      727.41     21.29 o 
   6   9   0        3.08        1.50      9.97 o 
   7   9   0        0.00        2.91     12.12 o 
   0  10   0     5484.83     5374.21     57.88 o 
   1  10   0     8755.19     8477.39     60.81 o 
   2  10   0     1768.52     1762.28     17.54 o 
   3  10   0      255.74      294.56     10.25 o 
   4  10   0       66.29       47.23      9.33 o 
   5  10   0      762.68      792.30     22.52 o 
   6  10   0      357.87      440.33     28.62 o 
   7  10   0       37.78       35.35     16.42 o 
   1  11   0     1254.23     1389.91     14.22 o 
   2  11   0        1.07        7.26      4.54 o 
   3  11   0       28.77       29.02      6.97 o 
   4  11   0       32.58       37.85      9.09 o 
   5  11   0        3.82      -10.29     10.29 o 
   6  11   0       27.37       23.27     12.50 o 
   7  11   0        0.88        5.55     13.78 o 
   0  12   0    10042.09    10608.98    115.32 o 
   1  12   0     1480.18     1393.60     15.55 o 
   2  12   0      752.85      861.85     12.48 o 
   3  12   0      228.98      261.83     10.33 o 
   4  12   0     1416.43     1422.11     24.37 o 
   5  12   0      349.39      380.51     17.02 o 
   6  12   0      340.20      397.94     22.89 o 
   7  12   0       35.06       25.54     19.62 o 
   1  13   0      254.95      210.99      6.54 o 
   2  13   0      283.14      293.34     16.69 o 
   3  13   0      226.38      215.59     12.79 o 
   4  13   0      188.45      207.30     12.72 o 
   5  13   0       29.61       27.01     10.17 o 
   6  13   0       32.95       26.64     14.06 o 
   0  14   0      158.79      100.96      7.47 o 
   1  14   0     1603.76     1556.55     20.65 o 
   2  14   0      119.88      133.04      8.46 o 
   3  14   0      652.23      670.36     14.89 o 
   4  14   0      346.55      357.03     13.37 o 
   5  14   0      373.23      353.37     17.26 o 
   6  14   0      176.90      192.17     49.70 o 
   1  15   0       31.64       47.82      6.73 o 
   2  15   0      318.71      330.79      9.99 o 
   3  15   0       31.83       44.12      7.85 o 
   4  15   0      140.02      196.32     16.83 o 
   5  15   0        1.64       -3.82      9.44 o 
   6  15   0       35.97       35.86     15.76 o 
   0  16   0     2022.15     1928.26     28.31 o 
   1  16   0      564.97      561.01     10.25 o 
   2  16   0      370.62      379.54     10.73 o 
   3  16   0      348.83      329.32     13.79 o 
   4  16   0      819.99      814.29     18.74 o 
   5  16   0      169.34      131.37     38.00 o 
   6  16   0      146.34      115.22     36.74 o 
   1  17   0      139.49      134.24      8.39 o 
   2  17   0        0.33        3.75      4.76 o 
   3  17   0        0.20       -7.36      7.36 o 
   4  17   0      278.91      296.98     13.38 o 
   5  17   0       25.24        4.94      9.34 o 
   6  17   0        8.68        0.16      8.69 o 
   0  18   0      459.55      491.10     13.52 o 
   1  18   0      838.05      897.17     14.57 o 
   2  18   0      524.21      566.70     11.23 o 
   3  18   0      250.51      274.45     13.49 o 
   4  18   0      606.14      694.29     23.32 o 
   5  18   0       91.24       24.33     14.35 o 
   1  19   0       40.15       48.05      7.84 o 
   2  19   0        2.93       16.20      6.40 o 
   3  19   0       22.43       23.73      8.49 o 
   4  19   0        3.68       -9.02      9.74 o 
   5  19   0        4.13        3.96      9.04 o 
   0  20   0      496.28      536.94     18.35 o 
   1  20   0      792.18      828.94     13.88 o 
   2  20   0        3.68       10.16      5.73 o 
   3  20   0      419.19      406.75     15.82 o 
   4  20   0      177.33      190.26     36.20 o 
   5  20   0       97.16       33.76     17.72 o 
   1  21   0        0.05       -1.03      5.49 o 
   2  21   0       92.53       86.22      8.00 o 
   3  21   0       19.39       26.80      8.03 o 
   4  21   0        4.70        5.41      9.59 o 
   5  21   0       34.29       27.65     13.32 o 
   0  22   0      595.87      666.27     16.83 o 
   1  22   0       20.72       26.77      6.84 o 
   2  22   0     1081.20     1146.09     21.99 o 
   3  22   0      142.19      159.16     18.95 o 
   4  22   0       59.04       53.28     21.56 o 
   1  23   0       55.40       44.55      6.79 o 
   2  23   0       20.29       23.27      8.40 o 
   3  23   0       90.61       82.14     31.03 o 
   4  23   0        4.94        8.18     12.32 o 
   0  24   0      166.80      172.38     12.31 o 
   1  24   0      939.43      954.04     17.46 o 
   2  24   0      220.11      239.66     24.85 o 
   3  24   0      125.02       26.81     23.26 o 
   1  25   0        6.47        4.66      5.59 o 
   2  25   0        0.36       -6.65      9.22 o 
   3  25   0       74.55       11.67     13.24 o 
   0  26   0      186.08      200.02     21.59 o 
   1  26   0      473.62      501.58     15.86 o 
   2  26   0       94.37       93.83     15.47 o 
   1  27   0      130.31      108.90     13.41 o 
  -7   1   1       80.73       -0.32     10.90 o 
  -6   1   1       16.34        4.19     13.17 o 
  -5   1   1      801.15      818.26     22.83 o 
  -4   1   1      437.49      447.88     16.48 o 
  -3   1   1       75.68       33.03      8.21 o 
  -2   1   1      178.48      208.01     10.07 o 
  -1   1   1     1354.01     1603.75     14.06 o 
   1   1   1      894.29     1014.40     10.79 o 
   2   1   1       21.14       25.24      6.04 o 
   3   1   1      280.71      208.28     12.10 o 
   4   1   1      765.65      871.00     19.24 o 
   5   1   1     1256.64     1427.47     30.30 o 
   6   1   1      448.21      519.54     24.39 o 
   7   1   1      199.35      100.07     59.62 o 
  -7   2   1       21.96        1.18     12.68 o 
  -6   2   1        0.35       -8.79     12.96 o 
  -5   2   1       39.70       51.36     15.85 o 
  -4   2   1        0.11       -1.14      6.60 o 
  -3   2   1      350.86      292.60     11.02 o 
  -2   2   1       48.93       21.39      6.78 o 
  -1   2   1     9082.90     8891.43     93.36 o 
   1   2   1     6856.64     6747.95     53.82 o 
   2   2   1      436.11      422.25     10.12 o 
   3   2   1       22.01       13.82      7.00 o 
   4   2   1      104.92      121.68     14.22 o 
   5   2   1        9.56        7.13     10.15 o 
   6   2   1      111.41       82.19     22.37 o 
   7   2   1       13.23        8.29     14.14 o 
  -7   3   1       11.24        4.72     13.14 o 
  -6   3   1       72.83       73.96     20.80 o 
  -5   3   1     1269.01     1222.56     37.10 o 
  -4   3   1     3270.59     3360.67     57.06 o 
  -3   3   1     2882.48     2285.04     27.12 o 
  -2   3   1     1538.93     1219.99     17.20 o 
  -1   3   1     1911.05     1456.71     15.23 o 
   0   3   1     7876.78     4879.95     60.31 o 
   1   3   1    51331.84    54032.05    357.36 o 
   2   3   1      471.23      447.98      9.55 o 
   3   3   1      710.20      535.14     12.81 o 
   4   3   1      564.31      557.68     16.57 o 
   5   3   1      388.88      369.64     18.07 o 
   6   3   1      859.46      922.15     26.86 o 
   7   3   1      128.38       80.14     26.27 o 
  -7   4   1       88.63        7.91     14.61 o 
  -6   4   1       31.07       30.42     13.85 o 
  -5   4   1        4.94       11.42     11.82 o 
  -4   4   1      163.69      187.48     14.33 o 
  -3   4   1       95.93       95.34     10.59 o 
  -2   4   1      257.84      138.37      8.43 o 
  -1   4   1        2.00        4.87      3.41 o 
   0   4   1        0.91        5.52      1.76 o 
   1   4   1     1498.18     1743.87     30.54 o 
   2   4   1     3732.61     3944.48     31.20 o 
   3   4   1        0.21        1.75      5.05 o 
   4   4   1      116.17      102.55     11.40 o 
   5   4   1      628.62      697.67     25.17 o 
   6   4   1       43.39       37.90     13.47 o 
   7   4   1        4.85        0.63      9.60 o 
  -7   5   1       34.42        9.37     14.23 o 
  -6   5   1      232.83      265.98     21.33 o 
  -5   5   1     1264.51     1249.33     28.51 o 
  -4   5   1     2590.91     2721.76     36.01 o 
  -3   5   1      955.90      873.04     16.20 o 
  -2   5   1      656.12      793.67     12.57 o 
  -1   5   1     1881.07     1662.93     14.72 o 
   0   5   1      496.26     1008.63      8.60 o 
   1   5   1     1842.13     1719.90     24.79 o 
   2   5   1     1433.79     1649.80     16.24 o 
   3   5   1      464.14      320.35      9.88 o 
   4   5   1     1071.14     1202.11     20.89 o 
   5   5   1      188.06      253.86     14.71 o 
   6   5   1      316.92      445.82     35.39 o 
   7   5   1       18.59       19.19     13.85 o 
  -7   6   1       10.05        1.35     10.38 o 
  -6   6   1       24.86       17.88     12.84 o 
  -5   6   1      496.77      535.59     20.26 o 
  -4   6   1       90.62       78.14     11.13 o 
  -3   6   1        0.00       -1.59      5.26 o 
  -2   6   1        7.55       -0.66      3.51 o 
  -1   6   1      121.67      173.67      5.67 o 
   0   6   1     2552.36     2344.22     18.43 o 
   1   6   1     2439.06     2523.32     19.55 o 
   2   6   1       28.28       35.35      5.54 o 
   3   6   1       63.76       90.63      8.29 o 
   4   6   1       19.60       23.11      8.25 o 
   5   6   1       43.91       56.09     12.21 o 
   6   6   1      224.75      234.79     19.26 o 
   7   6   1        1.02        7.38     12.41 o 
  -7   7   1       65.58       72.27     35.75 o 
  -6   7   1      253.68      264.30     17.47 o 
  -5   7   1     1503.44     1513.81     33.28 o 
  -4   7   1     2436.31     2567.58     51.68 o 
  -3   7   1     2356.65     1853.10     21.12 o 
  -2   7   1     1220.45     1112.47     12.89 o 
  -1   7   1       71.46       50.67      3.79 o 
   0   7   1     2569.43     1916.20     17.49 o 
   1   7   1     6411.09     5874.71     37.11 o 
   2   7   1     3404.30     3260.70     34.50 o 
   3   7   1      537.09      457.18     12.68 o 
   4   7   1      287.63      322.34     12.94 o 
   5   7   1      219.41      272.63     16.80 o 
   6   7   1      201.83      219.10     16.90 o 
   7   7   1       23.78       10.87     12.77 o 
  -7   8   1        2.79        2.62     11.09 o 
  -6   8   1       43.18       35.20     15.31 o 
  -5   8   1      645.05      664.52     19.69 o 
  -4   8   1      145.60      152.12     11.15 o 
  -3   8   1      109.30      123.32      8.58 o 
  -2   8   1       88.48      110.58      6.23 o 
  -1   8   1        2.87       -0.47      3.11 o 
   0   8   1       32.90       42.61      3.79 o 
   1   8   1      311.02      362.54      6.57 o 
   2   8   1     2819.89     3495.50     36.67 o 
   3   8   1       20.41       12.15      6.86 o 
   4   8   1       12.66       26.34      8.52 o 
   5   8   1      613.92      615.21     18.15 o 
   6   8   1        1.48       -2.89     10.36 o 
   7   8   1        0.31      -12.09     13.45 o 
  -7   9   1       34.04       24.09     14.73 o 
  -6   9   1      268.54      324.21     20.97 o 
  -5   9   1      171.39      205.81     13.89 o 
  -4   9   1      869.61      876.84     18.58 o 
  -3   9   1     1039.24      906.06     18.30 o 
  -2   9   1     3934.88     3615.34     28.85 o 
  -1   9   1       32.11       17.88      4.49 o 
   0   9   1     3360.35     2949.35     23.37 o 
   1   9   1     9407.49     9552.98     64.49 o 
   2   9   1     1017.41      941.73     13.00 o 
   3   9   1      663.43      641.49     12.87 o 
   4   9   1       36.56       38.23     11.69 o 
   5   9   1     1675.84     1751.90     27.33 o 
   6   9   1      361.97      349.20     18.84 o 
   7   9   1      124.34       96.44     36.97 o 
  -7  10   1       34.94       20.75     15.69 o 
  -6  10   1        9.16       21.66     11.79 o 
  -5  10   1      766.58      809.64     19.64 o 
  -4  10   1       27.55       24.82     10.15 o 
  -3  10   1      258.39      299.95     10.29 o 
  -2  10   1        5.14        5.38      4.14 o 
  -1  10   1      347.16      442.63     13.94 o 
   0  10   1       15.25       31.00      5.35 o 
   1  10   1      543.46      576.11      8.44 o 
   2  10   1      163.32      164.08      7.54 o 
   3  10   1        2.64        4.22      5.81 o 
   4  10   1      116.69      131.61     11.65 o 
   5  10   1       29.39       38.36     11.31 o 
   6  10   1        4.98       10.70     12.03 o 
   7  10   1       73.33       69.77     25.80 o 
  -7  11   1       39.22       21.38     16.38 o 
  -6  11   1       50.91       41.63     12.98 o 
  -5  11   1      661.97      722.36     23.81 o 
  -4  11   1      408.91      416.72     14.85 o 
  -3  11   1     1662.27     1725.28     21.40 o 
  -2  11   1      588.52      556.77     10.51 o 
  -1  11   1     2345.42     2353.07     21.83 o 
   0  11   1     3337.71     3260.56     24.48 o 
   1  11   1     1018.56      909.08     11.11 o 
   2  11   1      772.77      739.72     11.26 o 
   3  11   1       77.49       81.46      8.11 o 
   4  11   1     1381.36     1359.57     21.38 o 
   5  11   1      245.52      273.24     20.99 o 
   6  11   1      525.58      651.95     29.80 o 
   7  11   1       49.66       19.61     16.14 o 
  -7  12   1       18.50       -6.12     13.40 o 
  -6  12   1       58.23       38.35     18.02 o 
  -5  12   1        1.70       21.97     10.52 o 
  -4  12   1      539.52      462.46     16.50 o 
  -3  12   1      755.66      836.77     14.76 o 
  -2  12   1       83.17       66.41      7.81 o 
  -1  12   1       29.80       21.07      4.19 o 
   0  12   1     1288.30     1322.43     12.63 o 
   1  12   1        0.40        0.81      3.26 o 
   2  12   1       20.42       47.87      6.63 o 
   3  12   1       60.61       62.34      8.30 o 
   4  12   1        3.91       14.53      8.43 o 
   5  12   1      110.79       89.35     14.05 o 
   6  12   1      144.57       85.27     41.26 o 
  -6  13   1      325.06      370.68     19.87 o 
  -5  13   1      402.86      386.55     17.29 o 
  -4  13   1     1343.44     1407.52     23.02 o 
  -3  13   1       32.59       31.86      7.20 o 
  -2  13   1     1042.15      902.08     16.42 o 
  -1  13   1     2366.88     2236.42     21.50 o 
   0  13   1     4187.17     3986.21     29.68 o 
   1  13   1     2567.80     2397.45     19.88 o 
   2  13   1      493.42      456.75     12.90 o 
   3  13   1      718.62      777.71     15.61 o 
   4  13   1      170.81      163.63     14.78 o 
   5  13   1      445.64      474.39     18.28 o 
   6  13   1      136.78       68.08     39.77 o 
  -6  14   1        1.46        0.55      9.94 o 
  -5  14   1        1.53        1.16      7.28 o 
  -4  14   1      131.18      155.84     11.34 o 
  -3  14   1      419.30      412.94     12.04 o 
  -2  14   1      148.46      151.48      8.81 o 
  -1  14   1       53.77       70.43      5.70 o 
   0  14   1      507.48      501.99     11.07 o 
   1  14   1       34.03       44.36      6.06 o 
   2  14   1       63.84       72.38      7.13 o 
   3  14   1       16.57       15.89      6.87 o 
   4  14   1       38.07       46.58     10.03 o 
   5  14   1       40.36       23.30     11.17 o 
   6  14   1       37.61       14.63     11.78 o 
  -6  15   1      144.04      147.54     44.23 o 
  -5  15   1      394.18      426.57     18.01 o 
  -4  15   1      588.29      619.98     16.89 o 
  -3  15   1      518.63      533.84     15.89 o 
  -2  15   1       38.51       55.70     10.00 o 
  -1  15   1     1085.49     1091.25     24.58 o 
   0  15   1     1026.11     1086.84     11.79 o 
   1  15   1     1514.74     1536.02     16.10 o 
   2  15   1      746.78      810.75     13.41 o 
   3  15   1      524.04      591.60     16.43 o 
   4  15   1      833.10      784.62     18.71 o 
   5  15   1      259.27      267.97     16.04 o 
   6  15   1       89.37       37.50     21.64 o 
  -6  16   1       14.23        0.13      7.60 o 
  -5  16   1       23.89       15.51     10.76 o 
  -4  16   1        0.28       -8.64      8.64 o 
  -3  16   1      108.00      134.73      9.96 o 
  -2  16   1       41.33       40.20      7.48 o 
  -1  16   1      201.99      208.61      8.69 o 
   0  16   1       14.52       10.36      4.20 o 
   1  16   1       89.78       84.79      6.20 o 
   2  16   1        5.70       -0.56      4.29 o 
   3  16   1       16.44       35.39      9.93 o 
   4  16   1       95.48       93.53     10.99 o 
   5  16   1        0.09        6.99      9.82 o 
   6  16   1        2.96       -5.51     10.84 o 
  -6  17   1      137.88      115.21     50.50 o 
  -5  17   1      452.44      534.43     19.50 o 
  -4  17   1      848.10      846.30     19.31 o 
  -3  17   1      273.33      281.22     13.67 o 
  -2  17   1      296.32      309.57     10.16 o 
  -1  17   1      459.66      447.68     15.02 o 
   0  17   1     1074.58     1055.09     12.56 o 
   1  17   1      482.95      513.71     11.20 o 
   2  17   1      539.32      570.63     12.80 o 
   3  17   1      276.43      307.78     13.14 o 
   4  17   1      424.55      474.57     17.81 o 
   5  17   1       28.69        3.30     10.30 o 
   6  17   1       51.13        9.01     11.28 o 
  -6  18   1       40.88       13.01     13.55 o 
  -5  18   1       26.67       37.38     15.07 o 
  -4  18   1        7.18        9.05      8.98 o 
  -3  18   1        2.83       -4.84      7.05 o 
  -2  18   1       12.90        8.40      5.77 o 
  -1  18   1       19.92       28.28      6.96 o 
   0  18   1       16.76       20.30      6.06 o 
   1  18   1        3.18        7.40      5.64 o 
   2  18   1       29.50       27.52      6.90 o 
   3  18   1      165.03      149.63     12.58 o 
   4  18   1      185.36      192.22     36.33 o 
   5  18   1       34.49       14.30     10.27 o 
  -5  19   1      430.26      468.13     19.53 o 
  -4  19   1      276.35      298.65     23.38 o 
  -3  19   1      751.41      707.88     17.40 o 
  -2  19   1      189.73      209.71     10.74 o 
  -1  19   1     1336.65     1426.36     19.81 o 
   0  19   1      564.00      618.13     10.51 o 
   1  19   1      332.65      392.16     11.71 o 
   2  19   1       39.38       65.97      8.13 o 
   3  19   1      278.66      309.05     15.17 o 
   4  19   1      271.28      327.48     16.77 o 
   5  19   1       32.56       21.13     11.67 o 
  -5  20   1        5.59       -3.00      9.86 o 
  -4  20   1       53.48       64.65     21.64 o 
  -3  20   1       61.75       53.89     10.81 o 
  -2  20   1        0.11        3.98      5.97 o 
  -1  20   1        6.11        7.93      5.31 o 
   0  20   1        7.77        8.66      4.72 o 
   1  20   1       22.57       14.14      6.10 o 
   2  20   1       61.57       70.63      8.22 o 
   3  20   1       36.36       42.87     10.77 o 
   4  20   1        9.38       -7.44     10.31 o 
   5  20   1        1.11        1.56     10.20 o 
  -5  21   1       36.23       36.40     13.15 o 
  -4  21   1      230.37      200.50     37.65 o 
  -3  21   1      382.69      434.44     19.88 o 
  -2  21   1      543.30      631.64     13.86 o 
  -1  21   1      567.18      620.24     13.27 o 
   0  21   1      910.35      943.44     17.31 o 
   1  21   1      117.64      131.06      7.55 o 
   2  21   1      697.45      671.79     13.40 o 
   3  21   1      178.72      194.40     11.43 o 
   4  21   1       27.90       23.18     11.50 o 
  -4  22   1        2.70        3.59     10.82 o 
  -3  22   1        4.63       13.96      9.04 o 
  -2  22   1       30.19       39.64      9.67 o 
  -1  22   1        7.46        5.14      6.33 o 
   0  22   1       83.62       79.92      6.96 o 
   1  22   1      334.66      320.50      9.99 o 
   2  22   1       22.80       18.34      6.80 o 
   3  22   1        2.35       12.15     11.80 o 
   4  22   1        1.80       -8.28     10.69 o 
  -4  23   1       59.40       27.51     17.57 o 
  -3  23   1      210.52      210.24     18.14 o 
  -2  23   1       36.91       45.90      9.21 o 
  -1  23   1       28.93       31.05      7.47 o 
   0  23   1      398.84      407.31     10.42 o 
   1  23   1      760.94      786.49     14.05 o 
   2  23   1      734.20      807.46     16.38 o 
   3  23   1       48.80        8.43     12.26 o 
   4  23   1      155.07       59.95     48.23 o 
  -3  24   1      147.28      177.95     20.02 o 
  -2  24   1       25.93       40.87     12.01 o 
  -1  24   1       13.40        8.31      6.11 o 
   0  24   1      366.33      393.85     14.76 o 
   1  24   1        7.25        7.20      6.24 o 
   2  24   1       13.45        7.03      6.96 o 
   3  24   1       69.23       13.79     12.54 o 
  -3  25   1        3.14       24.44     14.25 o 
  -2  25   1      103.55      128.39     18.86 o 
  -1  25   1      272.06      280.21     11.22 o 
   0  25   1      107.34      144.03      8.69 o 
   1  25   1      595.88      659.35     15.55 o 
   2  25   1      157.28       45.32     34.35 o 
   3  25   1      152.45      212.31     15.52 o 
  -2  26   1        5.46       13.86     13.41 o 
  -1  26   1       14.60       29.61      7.78 o 
   0  26   1       54.23       51.42      7.59 o 
   1  26   1       29.72       17.34      6.94 o 
   2  26   1        2.98       -4.13      9.02 o 
  -1  27   1      303.56      327.44     12.89 o 
   0  27   1      270.75      308.39     14.79 o 
   1  27   1      322.04      344.39     16.61 o 
  -7   0   2       64.74        0.40     16.00 o 
  -6   0   2       44.72       48.81     25.22 o 
  -5   0   2      402.69      391.63     31.92 o 
  -4   0   2     1457.46     1158.44     30.51 o 
  -3   0   2     6666.52     6247.65     86.70 o 
  -2   0   2     9540.11     8370.22     93.48 o 
  -1   0   2    18434.00    17955.14    182.59 o 
   0   0   2     7900.68     5133.91     37.12 o 
   1   0   2     4678.66     4952.18     78.85 o 
   2   0   2       96.62       69.77     11.07 o 
   3   0   2      503.65      471.49     17.16 o 
   4   0   2      125.72       93.00     18.91 o 
   5   0   2      909.89      852.54     39.61 o 
   6   0   2      400.82      402.72     48.16 o 
   7   0   2      597.29      549.32     45.60 o 
  -7   1   2      134.30       56.82     40.26 o 
  -6   1   2       22.06       36.69     14.02 o 
  -5   1   2        6.58       17.22     11.14 o 
  -4   1   2      666.06      714.97     19.37 o 
  -3   1   2      774.71      780.91     15.93 o 
  -2   1   2      367.97      294.36      9.88 o 
  -1   1   2       75.00      129.01      6.31 o 
   0   1   2     4628.63     4875.75     42.05 o 
   1   1   2      248.88      317.00      6.81 o 
   2   1   2      123.85       94.65     17.00 o 
   3   1   2        1.20        4.81      5.94 o 
   4   1   2        4.94        4.83      8.13 o 
   5   1   2       92.04       90.75     13.68 o 
   6   1   2        8.32        1.15      9.85 o 
   7   1   2        0.08       -2.03     10.70 o 
  -7   2   2      189.79      230.57     49.81 o 
  -6   2   2       27.76       44.09     15.79 o 
  -5   2   2      450.75      446.38     20.82 o 
  -4   2   2     3349.49     3246.29     40.32 o 
  -3   2   2       44.33       12.19      7.34 o 
  -2   2   2     2132.35     2364.45     25.10 o 
  -1   2   2       13.10       28.59      5.16 o 
   0   2   2    10267.98    13488.23    111.67 o 
   1   2   2      404.54      466.42      8.23 o 
   2   2   2     3712.28     3392.73     26.78 o 
   3   2   2      155.81      164.15      9.47 o 
   4   2   2      943.26      965.83     21.35 o 
   5   2   2      459.83      563.93     26.75 o 
   6   2   2      740.37      898.06     24.07 o 
   7   2   2      340.17      467.32     25.15 o 
  -7   3   2       11.94        3.32     14.13 o 
  -6   3   2        1.51        3.07     10.48 o 
  -5   3   2       21.42       23.64     11.77 o 
  -4   3   2       32.50       32.00      9.70 o 
  -3   3   2      319.52      374.99     12.92 o 
  -2   3   2     1520.38     1884.66     24.51 o 
  -1   3   2       43.69       57.61      5.34 o 
   0   3   2        0.95        4.02      4.58 o 
   1   3   2    11283.64    12446.15    102.34 o 
   2   3   2      267.35      263.85      9.71 o 
   3   3   2       84.43      107.29      8.17 o 
   4   3   2       71.21       70.06      9.67 o 
   5   3   2       40.93       56.14     11.16 o 
   6   3   2        9.16       -3.42     12.16 o 
   7   3   2       29.59        5.95     12.66 o 
  -7   4   2       78.35       27.95     25.99 o 
  -6   4   2      224.14      250.60     45.69 o 
  -5   4   2      457.60      464.95     21.28 o 
  -4   4   2     1839.10     1581.46     27.82 o 
  -3   4   2     2227.68     2508.53     27.47 o 
  -2   4   2        8.02        8.23      5.10 o 
  -1   4   2     2454.63     2503.16     21.89 o 
   0   4   2     2425.31     3284.12     31.58 o 
   1   4   2    36205.99    39305.31    253.18 o 
   2   4   2     6419.87     5930.89     52.26 o 
   3   4   2      469.68      457.03     11.65 o 
   4   4   2      108.54      109.28     10.88 o 
   5   4   2      122.90      114.11     13.59 o 
   6   4   2      220.15      268.81     17.79 o 
   7   4   2       30.75        9.15     12.80 o 
  -7   5   2        0.00        0.98     11.39 o 
  -6   5   2        1.72       -0.25     11.07 o 
  -5   5   2       18.13       25.70     11.58 o 
  -4   5   2        2.92       12.31     10.47 o 
  -3   5   2      117.80      114.71      8.97 o 
  -2   5   2      815.67      765.66     12.16 o 
  -1   5   2       62.95       79.82      4.85 o 
   0   5   2       46.93       82.21      2.68 o 
   1   5   2      386.68      520.96      7.18 o 
   2   5   2     3482.93     3557.44     28.99 o 
   3   5   2      485.93      614.91     14.16 o 
   4   5   2      180.09      204.09     12.52 o 
   5   5   2        0.12       -2.94      8.83 o 
   6   5   2      353.98      392.44     19.15 o 
   7   5   2        1.34       16.05     15.83 o 
  -7   6   2      145.96       20.90     21.08 o 
  -6   6   2       11.33       27.59     14.64 o 
  -5   6   2      531.01      606.31     22.67 o 
  -4   6   2     2476.16     2249.73     30.18 o 
  -3   6   2     1216.67     1240.01     21.41 o 
  -2   6   2      293.58      252.64      8.32 o 
  -1   6   2     1905.49     1667.22     14.19 o 
   0   6   2      921.09     1156.86     10.48 o 
   1   6   2    13599.68    14685.21    110.89 o 
   2   6   2    11143.68    11777.48     82.75 o 
   3   6   2      493.09      549.19     12.66 o 
   4   6   2      237.00      317.56     14.97 o 
   5   6   2        8.93       27.22     10.62 o 
   6   6   2      169.75      152.14     26.78 o 
   7   6   2      109.52       94.73     18.24 o 
  -7   7   2       27.65        8.97     13.73 o 
  -6   7   2       59.45       56.95     20.23 o 
  -5   7   2       56.23       43.81     13.26 o 
  -4   7   2      182.40      182.66     13.00 o 
  -3   7   2        1.48       -6.68      6.68 o 
  -2   7   2       25.32       17.18      4.75 o 
  -1   7   2      988.16      827.25      8.51 o 
   0   7   2       70.30       66.27      3.16 o 
   1   7   2        1.26       -0.30      2.42 o 
   2   7   2     3964.92     3937.51     28.47 o 
   3   7   2       99.09      142.77     11.06 o 
   4   7   2       54.30       28.97      8.65 o 
   5   7   2      172.36      194.88     14.90 o 
   6   7   2       84.60      124.62     18.41 o 
   7   7   2        0.80       -0.50     10.82 o 
  -7   8   2       68.27       61.48     33.43 o 
  -6   8   2      215.60      282.95     23.76 o 
  -5   8   2      268.34      267.97     19.72 o 
  -4   8   2     2759.31     2614.90     35.54 o 
  -3   8   2     1706.42     1694.46     19.30 o 
  -2   8   2     3585.14     3867.84     30.76 o 
  -1   8   2       24.98       28.10      3.64 o 
   0   8   2       42.46       60.24      2.81 o 
   1   8   2     9890.53    10906.76     72.95 o 
   2   8   2      569.81      558.07      9.30 o 
   3   8   2      248.64      278.39     12.37 o 
   4   8   2      147.38      205.88     11.82 o 
   5   8   2     1605.31     1757.34     27.52 o 
   6   8   2      188.95      282.24     17.87 o 
   7   8   2       62.64       81.21     18.18 o 
  -7   9   2       35.55       29.49     14.86 o 
  -6   9   2        0.62        3.59      9.63 o 
  -5   9   2      254.05      259.21     14.47 o 
  -4   9   2      434.14      430.22     14.01 o 
  -3   9   2       48.81       34.31      7.28 o 
  -2   9   2      696.35      730.84     10.48 o 
  -1   9   2      496.83      478.51      7.01 o 
   0   9   2      238.35      225.90      7.54 o 
   1   9   2      168.82      157.01      5.53 o 
   2   9   2      442.57      409.66     10.67 o 
   3   9   2        0.04        0.47      8.67 o 
   4   9   2      107.48      154.58     11.22 o 
   5   9   2       35.03       42.46     11.37 o 
   6   9   2      127.83      148.15     22.38 o 
   7   9   2       80.61      103.73     23.02 o 
  -7  10   2       28.14       11.98     13.20 o 
  -6  10   2       25.21        8.36     12.14 o 
  -5  10   2      534.97      516.43     18.30 o 
  -4  10   2     1885.63     1708.34     28.25 o 
  -3  10   2     4739.95     4645.47     57.29 o 
  -2  10   2      759.49      645.07     10.65 o 
  -1  10   2      868.05      679.37     12.16 o 
   0  10   2     3530.80     3376.76     23.44 o 
   1  10   2      191.65      127.20      6.99 o 
   2  10   2     1644.55     1581.45     15.26 o 
   3  10   2       34.68       44.39      8.50 o 
   4  10   2      634.22      725.02     17.77 o 
   5  10   2      437.29      431.95     17.86 o 
   6  10   2      297.22      323.83     19.81 o 
   7  10   2       91.91       70.10     29.01 o 
  -7  11   2       17.91       10.07     15.13 o 
  -6  11   2      124.63      103.63     32.95 o 
  -5  11   2       85.31       81.98     12.47 o 
  -4  11   2      472.70      425.76     15.28 o 
  -3  11   2      876.88      901.92     14.99 o 
  -2  11   2        8.53        8.22      4.27 o 
  -1  11   2      747.65      664.79      8.02 o 
   0  11   2        0.43        5.06      3.59 o 
   1  11   2       67.82       79.79      4.55 o 
   2  11   2      177.01      151.73      7.16 o 
   3  11   2       18.74        4.58      7.28 o 
   4  11   2       57.94       72.15     12.17 o 
   5  11   2        1.44        3.49      8.73 o 
   6  11   2       34.75       37.34     14.26 o 
  -7  12   2      157.38      171.54     42.39 o 
  -6  12   2      119.00      176.06     26.56 o 
  -5  12   2      401.97      420.95     18.72 o 
  -4  12   2      134.96      125.60     14.86 o 
  -3  12   2      816.92      779.08     14.25 o 
  -2  12   2      161.79      165.41     10.51 o 
  -1  12   2     1168.98     1103.13     10.80 o 
   0  12   2      387.88      322.81      5.70 o 
   1  12   2     2040.68     2216.79     21.77 o 
   2  12   2      928.74      939.59     12.88 o 
   3  12   2       97.88      136.04     10.43 o 
   4  12   2      277.66      265.74     13.27 o 
   5  12   2      677.21      743.51     20.65 o 
   6  12   2      243.78      261.61     36.17 o 
  -7  13   2       20.20       24.83     27.43 o 
  -6  13   2      169.56      186.82     28.36 o 
  -5  13   2       22.69       21.27      9.96 o 
  -4  13   2       47.09       42.99      9.74 o 
  -3  13   2       74.20       76.07      9.38 o 
  -2  13   2      231.11      225.74      8.57 o 
  -1  13   2       37.67       30.54      4.05 o 
   0  13   2       74.25       75.61      4.90 o 
   1  13   2       22.24       10.59      4.10 o 
   2  13   2       94.25      103.11      7.42 o 
   3  13   2       50.41       41.46      8.82 o 
   4  13   2       15.64       23.02      8.56 o 
   5  13   2       17.00       10.44     10.82 o 
   6  13   2       98.23       53.09     29.25 o 
  -6  14   2      115.11      100.94     37.54 o 
  -5  14   2      316.46      369.03     16.08 o 
  -4  14   2     1450.72     1569.26     24.10 o 
  -3  14   2      336.56      315.21     11.90 o 
  -2  14   2     1064.65     1059.84     18.32 o 
  -1  14   2     1001.93      929.85     13.01 o 
   0  14   2     4043.77     3992.59     31.12 o 
   1  14   2     1316.50     1408.86     15.71 o 
   2  14   2      806.69      802.02     12.67 o 
   3  14   2      626.53      700.02     16.98 o 
   4  14   2      255.49      238.76     13.91 o 
   5  14   2      180.55      224.14     31.89 o 
   6  14   2      114.29       64.41     35.39 o 
  -6  15   2        0.01        9.17     10.90 o 
  -5  15   2        1.05        1.45      8.47 o 
  -4  15   2        5.98       34.61      9.38 o 
  -3  15   2       21.11       24.25      7.11 o 
  -2  15   2       31.37       26.15      7.64 o 
  -1  15   2       56.45       46.96      5.26 o 
   0  15   2      538.63      503.12      9.05 o 
   1  15   2      944.39      841.77     11.68 o 
   2  15   2      228.60      257.42      9.06 o 
   3  15   2       16.41       11.41      8.28 o 
   4  15   2       96.64       87.87     10.64 o 
   5  15   2       70.86       39.63     17.18 o 
   6  15   2       11.93        0.06      8.41 o 
  -6  16   2       49.82       18.01     16.38 o 
  -5  16   2      585.06      571.54     18.47 o 
  -4  16   2     1086.84     1080.25     21.90 o 
  -3  16   2      640.23      657.16     14.02 o 
  -2  16   2      162.79      182.53      9.60 o 
  -1  16   2      727.68      739.34     12.81 o 
   0  16   2     1087.95     1062.90     11.76 o 
   1  16   2     1956.14     1981.98     20.11 o 
   2  16   2      543.41      571.95     12.93 o 
   3  16   2      265.87      311.45     11.80 o 
   4  16   2      265.07      328.23     14.74 o 
   5  16   2       96.85       47.94     23.66 o 
   6  16   2       87.91       90.90     39.13 o 
  -6  17   2        7.39        9.12     11.66 o 
  -5  17   2       21.68       17.26     10.55 o 
  -4  17   2      115.94      114.38     10.82 o 
  -3  17   2       51.20       62.52     11.14 o 
  -2  17   2      125.23      153.92      8.86 o 
  -1  17   2       65.67       64.29      7.69 o 
   0  17   2       24.22       25.94      5.13 o 
   1  17   2       91.28       86.20      6.78 o 
   2  17   2       13.38       15.34      6.21 o 
   3  17   2      122.48      118.50     22.86 o 
   4  17   2       11.82        5.50      9.29 o 
   5  17   2        0.14        3.24      9.09 o 
  -6  18   2       28.32       11.51     12.58 o 
  -5  18   2      584.26      662.14     20.81 o 
  -4  18   2      368.44      368.50     14.44 o 
  -3  18   2      590.95      628.29     18.48 o 
  -2  18   2      126.46      180.04      9.53 o 
  -1  18   2     1131.86     1107.52     17.53 o 
   0  18   2      842.32      881.80     13.50 o 
   1  18   2      134.69      156.98      8.70 o 
   2  18   2      198.87      251.29     11.17 o 
   3  18   2      776.45      793.80     16.98 o 
   4  18   2      102.31      103.61     38.13 o 
   5  18   2       65.63        7.55     10.87 o 
  -5  19   2       26.16       20.91     13.30 o 
  -4  19   2        7.10       15.85     10.36 o 
  -3  19   2        2.09       -0.99      7.31 o 
  -2  19   2       19.86       15.73      7.05 o 
  -1  19   2      121.41      123.47      7.18 o 
   0  19   2       71.08       74.18      6.50 o 
   1  19   2       16.13       11.57      6.25 o 
   2  19   2       22.18       20.82      6.43 o 
   3  19   2        3.51        2.87      6.91 o 
   4  19   2       29.34       24.34     11.68 o 
   5  19   2        0.31        3.51      9.89 o 
  -5  20   2      387.90      494.63     21.00 o 
  -4  20   2      410.67      486.21     17.69 o 
  -3  20   2      699.17      725.42     17.83 o 
  -2  20   2      885.30      913.88     20.04 o 
  -1  20   2       44.26       43.52      7.13 o 
   0  20   2     1008.46      985.80     12.72 o 
   1  20   2      269.01      283.68      8.42 o 
   2  20   2     1521.02     1488.76     19.80 o 
   3  20   2      198.74      235.60     13.64 o 
   4  20   2      104.80       75.00     32.40 o 
   5  20   2      202.20      216.93     58.16 o 
  -5  21   2       13.45       12.55     18.83 o 
  -4  21   2        0.01       -5.38      9.87 o 
  -3  21   2        7.77       12.39      7.90 o 
  -2  21   2      656.12      677.83     13.75 o 
  -1  21   2       21.72       26.49      6.09 o 
   0  21   2      170.44      177.25      8.69 o 
   1  21   2      292.56      275.20      9.43 o 
   2  21   2       26.86       30.25      6.98 o 
   3  21   2        0.63        4.37      6.05 o 
   4  21   2        2.42       -1.40      7.46 o 
  -4  22   2      261.44      283.68     33.19 o 
  -3  22   2      199.87      215.38     14.65 o 
  -2  22   2        5.01        1.62      6.23 o 
  -1  22   2      290.30      322.85     10.82 o 
   0  22   2      376.09      436.62     11.41 o 
   1  22   2      858.38      912.09     13.74 o 
   2  22   2      161.89      180.12      9.60 o 
   3  22   2      160.51      168.18     31.85 o 
   4  22   2       53.56       30.21     16.22 o 
  -4  23   2       34.62       44.51     17.76 o 
  -3  23   2      267.11      249.52     29.91 o 
  -2  23   2       79.56       81.52     10.34 o 
  -1  23   2       11.59        4.41      4.99 o 
   0  23   2       93.12      104.42      9.30 o 
   1  23   2        3.55        2.24      5.40 o 
   2  23   2       25.52       18.89      9.81 o 
   3  23   2        0.07       -1.03      7.82 o 
   4  23   2        1.98        6.21      8.72 o 
  -3  24   2      117.35      173.74     12.92 o 
  -2  24   2      223.48      252.44     14.16 o 
  -1  24   2        8.47        9.46      8.78 o 
   0  24   2      507.09      564.41     13.26 o 
   1  24   2      472.03      499.65     12.09 o 
   2  24   2      197.55      217.27     15.87 o 
   3  24   2       28.62        0.01     11.24 o 
  -3  25   2       14.18       27.34     12.13 o 
  -2  25   2        2.26        5.85     10.17 o 
  -1  25   2        0.60       -6.99      7.51 o 
   0  25   2      157.46      150.01      9.78 o 
   1  25   2        0.82       -4.44      5.97 o 
   2  25   2        0.25        2.32     10.29 o 
   3  25   2       16.61        0.69     11.94 o 
  -2  26   2      123.44      106.25     13.22 o 
  -1  26   2      161.34      168.47     11.49 o 
   0  26   2      107.32       85.35     12.26 o 
   1  26   2      297.13      392.30     24.28 o 
   2  26   2      109.45      223.56     23.53 o 
  -1  27   2        9.11        7.32     13.07 o 
   0  27   2       52.01       45.21     19.85 o 
   1  27   2       19.93       11.48     13.46 o 
  -7   1   3       74.29       33.59     20.62 o 
  -6   1   3      362.75      441.39     21.84 o 
  -5   1   3      295.32      269.77     17.24 o 
  -4   1   3     1292.92     1311.21     24.40 o 
  -3   1   3     7236.25     7204.78     62.19 o 
  -2   1   3     2834.51     2673.36     30.28 o 
  -1   1   3     4222.78     3735.97     32.11 o 
   0   1   3     1261.94     1787.23     12.57 o 
   1   1   3      427.71      331.67      7.28 o 
   2   1   3     4571.79     4494.49     43.18 o 
   3   1   3     2024.33     1881.25     21.27 o 
   4   1   3      117.08      154.89     11.58 o 
   5   1   3      286.21      354.59     16.49 o 
   6   1   3      368.19      451.85     20.86 o 
   7   1   3      319.63      455.88     23.79 o 
  -7   2   3       67.77       18.52     18.90 o 
  -6   2   3      228.75      271.01     19.35 o 
  -5   2   3       37.29       25.27     11.91 o 
  -4   2   3        8.14       12.16      8.58 o 
  -3   2   3      345.82      295.57     12.38 o 
  -2   2   3       97.93      101.16      7.93 o 
  -1   2   3      253.65      179.46     10.66 o 
   0   2   3      755.77      664.39      8.68 o 
   1   2   3      537.73      507.75     10.29 o 
   2   2   3      528.95      571.16     10.26 o 
   3   2   3      705.74      813.42     14.25 o 
   4   2   3       45.97       55.92      9.26 o 
   5   2   3       42.99       55.15     11.10 o 
   6   2   3      194.39      210.53     16.80 o 
   7   2   3      132.08      105.03     16.83 o 
  -7   3   3      191.72       87.46     58.34 o 
  -6   3   3      111.49      122.50     28.46 o 
  -5   3   3      167.73      182.89     17.28 o 
  -4   3   3     1165.61     1103.46     22.74 o 
  -3   3   3     1159.35      680.58     14.37 o 
  -2   3   3     3349.06     2534.83     25.74 o 
  -1   3   3     2665.80     2172.33     20.79 o 
   0   3   3     3109.05     2924.83     24.96 o 
   1   3   3     2300.76     2463.34     16.13 o 
   2   3   3     8743.32     8838.50     63.59 o 
   3   3   3      462.71      485.19     11.90 o 
   4   3   3      250.52      322.42     15.02 o 
   5   3   3       91.30       89.93     13.79 o 
   6   3   3       69.86       63.00     16.19 o 
   7   3   3      121.27       91.00     17.79 o 
  -7   4   3       93.95       24.82     20.78 o 
  -6   4   3       12.75        7.48     12.49 o 
  -5   4   3       14.64       18.50     12.28 o 
  -4   4   3       85.97       87.47     11.16 o 
  -3   4   3      613.26      640.86     14.15 o 
  -2   4   3        0.31       -5.40      5.40 o 
  -1   4   3       61.02       68.73      5.60 o 
   0   4   3      572.96      671.57      6.71 o 
   1   4   3     1163.40      834.93     10.61 o 
   2   4   3      116.92      148.84      6.97 o 
   3   4   3     1307.85     1366.41     17.30 o 
   4   4   3      152.92      166.36     11.15 o 
   5   4   3       37.37       63.60     12.92 o 
   6   4   3      175.20      233.51     19.16 o 
   7   4   3        0.20      -13.76     13.76 o 
  -7   5   3      298.48      347.04     24.50 o 
  -6   5   3      245.90      360.94     61.47 o 
  -5   5   3      174.76      174.02     16.95 o 
  -4   5   3      815.79      858.46     20.84 o 
  -3   5   3     1717.03     1660.35     21.42 o 
  -2   5   3      812.36      809.84     13.00 o 
  -1   5   3     2378.47     2064.82     24.29 o 
   0   5   3      126.37       53.00      8.25 o 
   1   5   3    17486.13    17078.45    225.38 o 
   2   5   3     6691.16     6471.19     50.27 o 
   3   5   3     1634.18     1751.64     20.03 o 
   4   5   3      221.26      268.08     18.88 o 
   5   5   3      151.43      224.03     14.14 o 
   6   5   3      430.11      518.70     22.13 o 
   7   5   3      176.45      234.77     20.63 o 
  -7   6   3       56.97       14.13     17.38 o 
  -6   6   3       26.70       21.09     13.29 o 
  -5   6   3       32.83       31.02     11.83 o 
  -4   6   3       10.59        6.81      9.69 o 
  -3   6   3       36.47       26.00      7.88 o 
  -2   6   3      731.23      817.16     12.40 o 
  -1   6   3     1382.68     1492.40     19.20 o 
   0   6   3      170.23      224.04     10.90 o 
   1   6   3     1272.49     1130.03     10.90 o 
   2   6   3     1012.28      986.51     11.52 o 
   3   6   3        2.89        1.61      4.84 o 
   4   6   3       23.43       40.39      9.59 o 
   5   6   3       31.23       29.99     10.36 o 
   6   6   3       45.42       81.85     14.30 o 
   7   6   3        0.44       15.24     17.95 o 
  -7   7   3      130.89       52.37     38.58 o 
  -6   7   3      186.79      261.81     24.95 o 
  -5   7   3       11.76       -0.17      8.24 o 
  -4   7   3     2526.40     2379.30     38.35 o 
  -3   7   3     2447.29     2201.85     25.51 o 
  -2   7   3     4111.15     3776.86     35.36 o 
  -1   7   3       10.78       15.23      2.86 o 
   0   7   3     2450.78     2398.50     27.07 o 
   1   7   3     9659.13     9706.01     67.81 o 
   2   7   3     3034.81     2536.34     21.12 o 
   3   7   3     1531.12     1551.33     18.99 o 
   4   7   3       47.57       46.33      9.20 o 
   5   7   3      250.95      270.10     15.43 o 
   6   7   3      109.17      139.20     18.58 o 
   7   7   3       78.98       88.28     18.81 o 
  -7   8   3        2.13        5.57     13.52 o 
  -6   8   3        4.91        4.23     10.99 o 
  -5   8   3      143.32      131.97     14.51 o 
  -4   8   3        7.88       11.61      8.78 o 
  -3   8   3       28.07       22.97      7.94 o 
  -2   8   3     1053.12     1117.34     12.56 o 
  -1   8   3       66.25       54.02      3.86 o 
   0   8   3     1119.16     1220.33     19.89 o 
   1   8   3      142.41      173.02      5.65 o 
   2   8   3      110.35       97.73      5.50 o 
   3   8   3      375.69      342.21     10.52 o 
   4   8   3       47.33       36.12      9.71 o 
   5   8   3       44.56       55.85     13.45 o 
   6   8   3        2.98        4.48     10.71 o 
   7   8   3       63.87       55.94     18.53 o 
  -7   9   3       56.91       49.17     23.92 o 
  -6   9   3       11.48        6.80     10.16 o 
  -5   9   3      218.51      278.40     18.23 o 
  -4   9   3     1130.09     1106.11     25.54 o 
  -3   9   3     3120.71     2984.07     28.08 o 
  -2   9   3       13.14        9.04      4.00 o 
  -1   9   3       62.74       49.30      3.47 o 
   0   9   3     1314.93     1222.73     15.25 o 
   1   9   3      335.49      237.19      6.92 o 
   2   9   3     2235.29     2181.17     19.46 o 
   3   9   3      319.88      342.39     10.63 o 
   4   9   3      436.18      499.28     14.72 o 
   5   9   3      207.79      213.99     29.36 o 
   6   9   3       98.22      108.19     16.96 o 
  -7  10   3        0.00        4.44     11.70 o 
  -6  10   3      257.00      293.08     20.89 o 
  -5  10   3        7.48        4.00      7.76 o 
  -4  10   3       82.56       74.26      9.91 o 
  -3  10   3      752.54      769.42     14.53 o 
  -2  10   3        0.26        1.87      3.83 o 
  -1  10   3      105.15       97.72      4.87 o 
   0  10   3      667.81      726.24      7.47 o 
   1  10   3       36.87       37.62      4.37 o 
   2  10   3      125.19      159.99      7.26 o 
   3  10   3        6.28       21.40      6.35 o 
   4  10   3        5.79        7.62      7.25 o 
   5  10   3        7.70       -0.71      7.80 o 
   6  10   3       31.72       18.15     11.46 o 
  -7  11   3      109.07       86.50     32.33 o 
  -6  11   3      158.77      232.93     33.93 o 
  -5  11   3      270.19      325.98     15.44 o 
  -4  11   3     2368.54     2367.63     29.63 o 
  -3  11   3     3081.17     2942.65     34.03 o 
  -2  11   3      927.43      719.75     12.00 o 
  -1  11   3      582.81      600.41      8.15 o 
   0  11   3      888.84      877.11      8.41 o 
   1  11   3     1051.68      963.27     11.35 o 
   2  11   3     2003.90     2026.31     19.61 o 
   3  11   3      325.58      389.90     12.30 o 
   4  11   3      187.36      237.50     11.85 o 
   5  11   3      811.21      908.56     21.03 o 
   6  11   3      106.73      113.08     20.09 o 
  -7  12   3       40.00       28.51     17.45 o 
  -6  12   3       30.09       26.84     11.91 o 
  -5  12   3       30.80       29.04     10.08 o 
  -4  12   3     1543.56     1597.42     22.82 o 
  -3  12   3        5.29        8.82      6.68 o 
  -2  12   3        0.05        3.88      6.47 o 
  -1  12   3       19.49       16.11      3.57 o 
   0  12   3      480.50      455.60      6.47 o 
   1  12   3        0.53        1.99      3.34 o 
   2  12   3       59.30       34.17      5.28 o 
   3  12   3      266.55      308.56     12.71 o 
   4  12   3        7.67        5.64      7.23 o 
   5  12   3       53.65       34.88     14.31 o 
   6  12   3        8.39        7.01     11.62 o 
  -7  13   3      289.31      338.76     22.43 o 
  -6  13   3       21.69       -7.75     11.36 o 
  -5  13   3      273.06      270.12     15.53 o 
  -4  13   3      235.76      214.94     12.84 o 
  -3  13   3     2999.11     2915.38     28.92 o 
  -2  13   3     1604.84     1426.06     17.13 o 
  -1  13   3     1247.36     1222.21     14.04 o 
   0  13   3      665.76      688.90     12.39 o 
   1  13   3      937.36      795.33     11.46 o 
   2  13   3      560.94      531.53     10.26 o 
   3  13   3      374.26      378.20     12.09 o 
   4  13   3      177.14      198.09     11.66 o 
   5  13   3      105.20        0.21     12.76 o 
   6  13   3      228.16      245.89     37.49 o 
  -6  14   3        0.13        3.60      9.57 o 
  -5  14   3       14.05       17.19     10.26 o 
  -4  14   3       48.13       49.29      8.97 o 
  -3  14   3      416.87      469.28     13.72 o 
  -2  14   3       14.61       15.12      5.49 o 
  -1  14   3       55.60       51.63      6.07 o 
   0  14   3        5.32        2.22      2.77 o 
   1  14   3        7.30        5.01      3.84 o 
   2  14   3       13.65        7.75      9.61 o 
   3  14   3        3.65        6.57      6.77 o 
   4  14   3       25.47        6.17      8.54 o 
   5  14   3       11.33        8.30      9.10 o 
   6  14   3        1.67       11.64     11.23 o 
  -6  15   3       86.77       66.83     23.63 o 
  -5  15   3       35.30       41.10     10.78 o 
  -4  15   3      765.91      770.16     19.12 o 
  -3  15   3      322.93      308.25     11.51 o 
  -2  15   3     1362.11     1246.37     17.47 o 
  -1  15   3      206.69      234.27      8.73 o 
   0  15   3     1836.84     2000.05     30.48 o 
   1  15   3      968.35     1049.90     14.40 o 
   2  15   3      223.66      274.24      8.89 o 
   3  15   3      263.91      274.98     15.83 o 
   4  15   3       41.65       47.66     10.62 o 
   5  15   3       53.80       21.69     10.46 o 
   6  15   3      257.31      258.06     66.30 o 
  -6  16   3        0.07       -5.81     10.82 o 
  -5  16   3       32.71       27.53     11.98 o 
  -4  16   3       61.89       47.19     10.91 o 
  -3  16   3      103.25      115.87     10.43 o 
  -2  16   3      210.47      227.02      9.86 o 
  -1  16   3       11.17        6.94      5.91 o 
   0  16   3       11.22        7.23      4.16 o 
   1  16   3      110.74      113.70      6.09 o 
   2  16   3        1.32        4.66      6.18 o 
   3  16   3       35.38       15.05      6.80 o 
   4  16   3        0.20       10.48      8.88 o 
   5  16   3       12.91        3.81      8.49 o 
  -6  17   3        8.93        1.80      8.74 o 
  -5  17   3      412.71      490.49     17.49 o 
  -4  17   3      564.66      651.37     16.33 o 
  -3  17   3     1015.48     1136.65     17.47 o 
  -2  17   3       82.42       92.90      8.35 o 
  -1  17   3     2336.85     2252.85     26.34 o 
   0  17   3      437.95      450.55      8.55 o 
   1  17   3     2268.92     2193.73     20.12 o 
   2  17   3      735.27      736.51     14.00 o 
   3  17   3     1204.43     1180.31     19.25 o 
   4  17   3       91.11       95.49     34.74 o 
   5  17   3       64.89       21.68     14.47 o 
  -6  18   3        0.44       -1.06      9.16 o 
  -5  18   3        7.57       16.19     10.56 o 
  -4  18   3       32.67       19.21     10.14 o 
  -3  18   3        5.10       15.61      7.77 o 
  -2  18   3       36.18       22.08      7.45 o 
  -1  18   3        7.53        9.45      5.08 o 
   0  18   3       27.04       33.38      4.76 o 
   1  18   3       42.31       44.86      5.04 o 
   2  18   3        0.01        6.26      6.61 o 
   3  18   3       79.60       84.94     14.93 o 
   4  18   3        0.03        0.54      6.93 o 
   5  18   3       33.71        6.44     10.07 o 
  -5  19   3      273.11      301.57     16.00 o 
  -4  19   3      580.51      582.11     16.15 o 
  -3  19   3      421.24      445.43     14.51 o 
  -2  19   3      563.93      579.22     14.31 o 
  -1  19   3      155.13      141.20      8.98 o 
   0  19   3      630.78      696.16     10.23 o 
   1  19   3      281.86      306.90      8.09 o 
   2  19   3     2494.99     2394.91     25.33 o 
   3  19   3      359.32      371.89     14.06 o 
   4  19   3       89.71       90.68     32.56 o 
   5  19   3      163.89      169.87     58.58 o 
  -5  20   3        3.34        3.61      8.72 o 
  -4  20   3        8.22       10.94      9.36 o 
  -3  20   3       58.05       56.76     10.01 o 
  -2  20   3      698.04      696.45     14.92 o 
  -1  20   3       63.65       78.16      7.25 o 
   0  20   3       50.26       46.77      6.06 o 
   1  20   3       28.36       32.01      5.18 o 
   2  20   3       15.11       20.61      6.00 o 
   3  20   3        5.72        5.71      7.48 o 
   4  20   3        3.95       10.83      8.35 o 
  -5  21   3      313.90      407.72     20.55 o 
  -4  21   3      368.99      425.92     19.36 o 
  -3  21   3      478.37      525.53     14.81 o 
  -2  21   3        3.27       15.56      7.15 o 
  -1  21   3       47.38       36.22      7.78 o 
   0  21   3      184.09      196.30      7.45 o 
   1  21   3      752.99      786.74     12.06 o 
   2  21   3      163.82      205.91      8.93 o 
   3  21   3      148.30       11.34     10.99 o 
   4  21   3       78.22       49.70     17.62 o 
  -4  22   3        1.31        5.25      8.91 o 
  -3  22   3      185.83      171.83     12.49 o 
  -2  22   3        6.33        1.68      7.49 o 
  -1  22   3        0.11       -1.37      6.48 o 
   0  22   3      112.65      115.22      6.35 o 
   1  22   3        0.05        0.56      3.93 o 
   2  22   3       26.94       20.82      7.05 o 
   3  22   3        2.27       -1.73      7.15 o 
   4  22   3        4.46        4.69     10.18 o 
  -4  23   3      355.69      417.96     18.61 o 
  -3  23   3      264.29      274.34     18.55 o 
  -2  23   3      592.73      637.91     19.96 o 
  -1  23   3      324.92      321.78     11.41 o 
   0  23   3      412.42      419.91     11.73 o 
   1  23   3      680.79      691.05     11.44 o 
   2  23   3       58.60       30.24     17.02 o 
   3  23   3      108.80       -0.06      9.03 o 
  -3  24   3        5.30        2.83      7.21 o 
  -2  24   3       17.83       15.34      9.85 o 
  -1  24   3       32.72       26.69      6.99 o 
   0  24   3       15.99       19.14      5.71 o 
   1  24   3       11.24        2.61     12.08 o 
   2  24   3        4.30        6.42     11.82 o 
   3  24   3        9.30        4.24     12.98 o 
  -3  25   3      334.57      312.27     19.99 o 
  -2  25   3      254.74      234.46     14.11 o 
  -1  25   3      125.40        2.97     12.75 o 
   0  25   3      395.73      462.13     21.73 o 
   1  25   3      324.00      406.19     21.79 o 
   2  25   3       78.33       43.59     39.85 o 
  -2  26   3        3.32        7.68     34.28 o 
  -1  26   3        0.29        1.07     18.54 o 
   0  26   3        7.15       14.13     16.41 o 
   1  26   3       12.26       18.45     15.11 o 
   2  26   3        1.16        6.85     12.98 o 
  -1  27   3       53.40       12.32     15.81 o 
   0  27   3       81.17       35.12     26.11 o 
  -7   0   4       21.63       26.90     26.46 o 
  -6   0   4      703.85      757.10     35.92 o 
  -5   0   4      394.94      381.99     26.40 o 
  -4   0   4      448.64      458.96     22.38 o 
  -3   0   4     2838.30     2446.11     38.42 o 
  -2   0   4     4983.68     4428.31     53.15 o 
  -1   0   4     4127.78     4511.36     52.45 o 
   0   0   4     1876.02     2084.68     39.99 o 
   1   0   4      377.74      318.53      7.96 o 
   2   0   4     2637.89     2527.07     40.02 o 
   3   0   4     2621.33     2452.56     33.80 o 
   4   0   4      125.42      116.33     13.97 o 
   5   0   4       73.35      105.02     18.48 o 
   6   0   4      146.79      148.38     22.66 o 
   7   0   4        4.67       18.23     17.89 o 
  -7   1   4       94.79       64.89     37.20 o 
  -6   1   4       72.15       67.65     18.67 o 
  -5   1   4       32.52       24.18     16.24 o 
  -4   1   4       54.32       63.36     10.54 o 
  -3   1   4       30.59       45.54      9.77 o 
  -2   1   4     1128.18     1006.59     14.15 o 
  -1   1   4     2778.29     2847.62     24.64 o 
   0   1   4      328.41      277.03      6.35 o 
   1   1   4       94.94       84.83      4.13 o 
   2   1   4       59.33       27.72      4.79 o 
   3   1   4      570.72      552.12     10.91 o 
   4   1   4       33.81       28.71      7.84 o 
   5   1   4        0.00        2.84      7.22 o 
   6   1   4       70.54      107.43     14.42 o 
   7   1   4       37.03       55.96     15.55 o 
  -7   2   4       58.71       44.31     21.89 o 
  -6   2   4      431.47      433.13     26.01 o 
  -5   2   4      243.15      315.22     17.71 o 
  -4   2   4      111.58      120.94     16.06 o 
  -3   2   4     5141.76     5537.60     69.94 o 
  -2   2   4     3131.16     3298.73     30.98 o 
  -1   2   4     1176.57     1290.58     13.44 o 
   0   2   4      956.95      785.93     10.35 o 
   1   2   4     2095.70     1927.29     14.73 o 
   2   2   4     3769.16     3846.35     28.17 o 
   3   2   4     3790.71     3691.70     31.75 o 
   4   2   4      457.40      519.30     15.74 o 
   5   2   4      203.30      270.52     13.27 o 
   6   2   4       69.35       85.66     12.93 o 
   7   2   4      137.22      163.84     25.37 o 
  -7   3   4        9.80        7.27     15.95 o 
  -6   3   4      324.11      349.48     22.34 o 
  -5   3   4      145.81      143.61     16.57 o 
  -4   3   4      207.89      220.73     14.47 o 
  -3   3   4      362.10      379.17     11.98 o 
  -2   3   4      167.70      160.25      8.46 o 
  -1   3   4     2309.24     2243.42     19.11 o 
   0   3   4      335.21      265.24      5.82 o 
   1   3   4       93.60      122.62      4.47 o 
   2   3   4       82.89       79.97      5.44 o 
   3   3   4     2547.81     2614.01     25.99 o 
   4   3   4        2.50       -2.44      7.02 o 
   5   3   4        0.83        8.52      8.76 o 
   6   3   4      128.12      147.53     16.06 o 
   7   3   4        1.60      -10.43     12.07 o 
  -7   4   4      340.27      355.82     24.38 o 
  -6   4   4       30.97       56.83     17.02 o 
  -5   4   4      998.84     1111.18     25.39 o 
  -4   4   4      207.86      210.23     14.10 o 
  -3   4   4     1378.56     1219.28     18.41 o 
  -2   4   4    10803.33    10679.88    103.09 o 
  -1   4   4     5191.50     5506.75     41.56 o 
   0   4   4     3479.53     3355.38     28.19 o 
   1   4   4      143.90      141.72      4.77 o 
   2   4   4     2611.14     2773.05     24.55 o 
   3   4   4      893.40      782.57     15.77 o 
   4   4   4      385.73      423.51     22.42 o 
   5   4   4       53.03       75.83     11.72 o 
   6   4   4      243.97      301.69     19.29 o 
   7   4   4      228.99      337.22     20.77 o 
  -7   5   4       82.22       21.52     18.65 o 
  -6   5   4        1.14       -4.32     12.11 o 
  -5   5   4        0.31       -7.14      9.89 o 
  -4   5   4      161.74      151.73     12.54 o 
  -3   5   4       56.46       59.17      7.92 o 
  -2   5   4      266.26      310.94      9.90 o 
  -1   5   4       54.77       31.53      3.49 o 
   0   5   4      362.08      272.83      4.46 o 
   1   5   4        0.05        6.60      2.46 o 
   2   5   4     2482.54     2456.64     21.25 o 
   3   5   4      130.85      132.05      8.53 o 
   4   5   4      115.01      127.40     11.77 o 
   5   5   4      107.26       97.73     13.49 o 
   6   5   4       60.72       89.38     14.47 o 
   7   5   4       11.11       -8.28     12.51 o 
  -7   6   4      183.08      209.36     76.54 o 
  -6   6   4      464.71      459.93     23.85 o 
  -5   6   4       24.39       11.08     10.98 o 
  -4   6   4     1135.86     1082.53     23.32 o 
  -3   6   4     1482.96     1362.07     19.43 o 
  -2   6   4      731.97      537.93     12.15 o 
  -1   6   4       61.35       36.80      5.06 o 
   0   6   4     2690.03     2569.55     29.09 o 
   1   6   4     5020.78     5506.01     33.46 o 
   2   6   4      497.69      441.42      8.97 o 
   3   6   4     1469.30     1432.79     20.76 o 
   4   6   4      103.38      164.62     14.77 o 
   5   6   4      217.18      273.48     15.86 o 
   6   6   4      129.84      178.89     17.56 o 
  -7   7   4        2.31        5.45     13.61 o 
  -6   7   4      152.52      133.23     30.69 o 
  -5   7   4      231.00      259.66     16.57 o 
  -4   7   4       20.05       10.94      8.60 o 
  -3   7   4       26.28        8.40      6.27 o 
  -2   7   4     1192.25     1228.04     15.81 o 
  -1   7   4      511.83      551.73      7.70 o 
   0   7   4       30.22       24.58      8.74 o 
   1   7   4       35.21       35.09      3.79 o 
   2   7   4     3217.83     3519.14     28.03 o 
   3   7   4       22.64       28.66      7.13 o 
   4   7   4       26.32       45.62     10.73 o 
   5   7   4       27.51       29.24     11.24 o 
   6   7   4        7.44       26.39     14.42 o 
  -7   8   4      142.04      132.03     62.70 o 
  -6   8   4      210.03      284.00     26.04 o 
  -5   8   4      727.95      867.39     22.75 o 
  -4   8   4      384.19      371.81     18.19 o 
  -3   8   4     2544.35     2722.43     29.85 o 
  -2   8   4      379.49      372.77      8.89 o 
  -1   8   4       16.31       10.86      2.56 o 
   0   8   4     2120.32     1881.36     30.47 o 
   1   8   4     1371.46     1418.45     11.91 o 
   2   8   4     6169.83     6735.59     50.05 o 
   3   8   4     1921.51     1830.62     22.21 o 
   4   8   4      539.50      644.37     15.90 o 
   5   8   4       29.13       31.98     10.45 o 
   6   8   4      164.45      217.54     17.16 o 
  -7   9   4       22.03        6.01     14.00 o 
  -6   9   4      255.82      297.14     20.22 o 
  -5   9   4       68.42       81.14     13.29 o 
  -4   9   4       55.19       45.42     10.37 o 
  -3   9   4      609.74      683.10     14.77 o 
  -2   9   4      298.92      270.36      8.47 o 
  -1   9   4      197.71      257.10      7.53 o 
   0   9   4      172.29      207.26     15.43 o 
   1   9   4      423.65      413.72      4.92 o 
   2   9   4      591.51      629.27     11.20 o 
   3   9   4     1107.09     1031.73     16.49 o 
   4   9   4       20.26       32.73      8.90 o 
   5   9   4        9.59       24.78     10.61 o 
   6   9   4      160.99      171.95     16.38 o 
  -7  10   4      230.80      191.13     56.55 o 
  -6  10   4      266.44      300.18     20.19 o 
  -5  10   4      135.14      142.67     17.22 o 
  -4  10   4      811.37      797.13     27.61 o 
  -3  10   4     2813.26     2449.63     24.80 o 
  -2  10   4     1421.23     1332.79     15.39 o 
  -1  10   4      647.32      563.90      6.54 o 
   0  10   4     1514.54     1461.90     31.35 o 
   1  10   4     1876.27     2047.28     16.18 o 
   2  10   4     1387.73     1432.26     16.42 o 
   3  10   4     1030.91      952.18     15.47 o 
   4  10   4      584.53      525.70     16.89 o 
   5  10   4      192.87      235.11     32.45 o 
   6  10   4        1.67        3.29      9.01 o 
  -7  11   4       76.48       39.22     19.07 o 
  -6  11   4       31.79       37.63     15.14 o 
  -5  11   4        0.06        5.92      8.23 o 
  -4  11   4       11.03        2.92      7.35 o 
  -3  11   4      121.41      122.22      8.45 o 
  -2  11   4      278.66      272.70      7.22 o 
  -1  11   4       75.61       98.91      4.97 o 
   0  11   4      101.75       93.39     12.31 o 
   1  11   4      125.45      125.06      3.02 o 
   2  11   4       64.24       72.29      5.27 o 
   3  11   4        9.51       -0.36      5.76 o 
   4  11   4       28.63       20.80      8.85 o 
   5  11   4       13.48       15.29      9.48 o 
   6  11   4        3.56        1.04      9.62 o 
  -7  12   4       29.89        4.28     11.75 o 
  -6  12   4        5.72        5.10     10.81 o 
  -5  12   4       24.03       31.89     10.96 o 
  -4  12   4      961.82      972.97     17.93 o 
  -3  12   4     1958.45     1869.52     24.59 o 
  -2  12   4     2421.18     2405.61     21.24 o 
  -1  12   4      548.73      495.45      8.32 o 
   0  12   4      601.26      596.58      5.78 o 
   1  12   4      333.51      396.19      6.09 o 
   2  12   4      920.00     1103.29     13.30 o 
   3  12   4      356.95      442.50     16.42 o 
   4  12   4       89.30      116.42     11.85 o 
   5  12   4      107.63        2.79     13.48 o 
   6  12   4       97.36      102.05     15.62 o 
  -6  13   4       68.23       27.87     16.41 o 
  -5  13   4       20.37       11.41      9.70 o 
  -4  13   4      402.67      407.15     13.68 o 
  -3  13   4       11.93       13.47      6.44 o 
  -2  13   4       12.40        8.66      4.25 o 
  -1  13   4      438.74      401.34      7.05 o 
   0  13   4       94.62       79.82      4.67 o 
   1  13   4      167.94      178.34      5.52 o 
   2  13   4        7.94        0.05      2.97 o 
   3  13   4       23.38       27.23      6.59 o 
   4  13   4       18.16       28.02      8.23 o 
   5  13   4       44.42       12.33      9.89 o 
   6  13   4        8.99       16.29     13.77 o 
  -6  14   4       51.23       28.91     20.56 o 
  -5  14   4       12.48       15.66      9.24 o 
  -4  14   4      343.03      366.18     13.90 o 
  -3  14   4     4005.65     4072.25     38.05 o 
  -2  14   4     2576.01     2676.95     24.71 o 
  -1  14   4     1170.55     1127.29     13.99 o 
   0  14   4      719.42      635.75      6.53 o 
   1  14   4      944.22     1016.55     11.26 o 
   2  14   4      381.01      419.21     10.17 o 
   3  14   4      337.61      339.69     12.24 o 
   4  14   4      206.32      239.92     14.30 o 
   5  14   4       41.14       12.46     13.14 o 
   6  14   4      272.54      379.87     26.79 o 
  -6  15   4       21.46       19.58     13.49 o 
  -5  15   4        1.32       -2.89      9.03 o 
  -4  15   4       37.85       30.61      8.26 o 
  -3  15   4       12.76       17.56      8.31 o 
  -2  15   4        2.12       12.12      7.41 o 
  -1  15   4       31.78       34.42      7.58 o 
   0  15   4      375.30      402.32      6.95 o 
   1  15   4      439.86      448.75      8.04 o 
   2  15   4       10.52       20.56      5.23 o 
   3  15   4       16.46       24.92      6.53 o 
   4  15   4      122.45      104.88     38.76 o 
   5  15   4        3.34        2.66     10.38 o 
  -6  16   4      259.44      292.32     18.13 o 
  -5  16   4       25.35       29.68     10.48 o 
  -4  16   4      239.60      248.91     13.79 o 
  -3  16   4       26.31       28.12      8.05 o 
  -2  16   4     1755.54     1837.24     21.69 o 
  -1  16   4     1244.17     1274.65     26.22 o 
   0  16   4        6.30        4.79      3.43 o 
   1  16   4      945.11      996.52     10.55 o 
   2  16   4      788.48      770.60     14.05 o 
   3  16   4     1443.52     1333.10     27.14 o 
   4  16   4       53.23       31.86     19.20 o 
   5  16   4       31.94        5.15      8.84 o 
  -6  17   4        2.43       -3.83     11.80 o 
  -5  17   4       13.16       16.67     10.14 o 
  -4  17   4       88.08       78.95     11.29 o 
  -3  17   4       16.52       14.14      6.58 o 
  -2  17   4      424.96      426.12     10.44 o 
  -1  17   4      342.36      339.91     15.71 o 
   0  17   4      208.51      192.70      6.36 o 
   1  17   4       72.81       67.71      3.57 o 
   2  17   4       23.50       16.75      5.31 o 
   3  17   4       41.37       37.39      6.79 o 
   4  17   4        0.01        2.17      6.42 o 
   5  17   4        1.67        3.29      8.66 o 
  -5  18   4      158.44      189.76     18.22 o 
  -4  18   4      331.24      364.63     13.88 o 
  -3  18   4      312.82      328.83     12.70 o 
  -2  18   4       29.82       43.82      6.76 o 
  -1  18   4      318.60      299.02     13.94 o 
   0  18   4       89.61      106.61      5.07 o 
   1  18   4      975.04     1045.43     10.62 o 
   2  18   4     1963.15     1985.87     22.37 o 
   3  18   4      144.65      155.70      9.77 o 
   4  18   4       88.43       65.43     22.48 o 
   5  18   4       49.04       11.23     10.04 o 
  -5  19   4       59.78       61.95     13.76 o 
  -4  19   4       24.41       33.65      9.18 o 
  -3  19   4        4.47       11.68      7.32 o 
  -2  19   4      509.16      509.76     12.40 o 
  -1  19   4       49.20       45.29      5.49 o 
   0  19   4       47.62       51.65      5.46 o 
   1  19   4       12.93        9.92      5.28 o 
   2  19   4      132.94      105.33      6.56 o 
   3  19   4        8.50        6.03      5.35 o 
   4  19   4        0.37        0.14      5.80 o 
  -5  20   4      219.46      296.61     16.85 o 
  -4  20   4      346.03      382.48     18.51 o 
  -3  20   4      609.15      717.73     17.43 o 
  -2  20   4       91.10      110.53      8.68 o 
  -1  20   4      310.54      289.59     10.41 o 
   0  20   4      199.99      184.34      6.09 o 
   1  20   4      715.86      649.83     14.03 o 
   2  20   4      921.29      876.42     18.56 o 
   3  20   4      273.79      284.45     18.53 o 
   4  20   4       30.97       27.74     16.93 o 
  -5  21   4       11.42        9.91      9.70 o 
  -4  21   4        9.60        7.74     10.92 o 
  -3  21   4        9.61       21.38      8.60 o 
  -2  21   4       73.26       63.56      8.09 o 
  -1  21   4       49.21       38.07      6.90 o 
   0  21   4       56.29       57.13      4.41 o 
   1  21   4        0.10       -0.53      4.05 o 
   2  21   4       10.29       13.65      8.40 o 
   3  21   4        8.92        5.98     10.76 o 
   4  21   4       13.26       -1.22     16.23 o 
  -4  22   4      241.27      258.57     21.34 o 
  -3  22   4      558.39      533.48     18.19 o 
  -2  22   4      455.14      432.09     16.25 o 
  -1  22   4      266.15      296.59     17.23 o 
   0  22   4      282.97      301.68     15.86 o 
   1  22   4      436.09      467.48     25.56 o 
   2  22   4      205.09      252.58     20.39 o 
   3  22   4       81.96       -0.44     13.83 o 
  -4  23   4       35.06       39.14     12.21 o 
  -3  23   4        0.06       -2.90      6.79 o 
  -2  23   4       60.96       52.36     10.98 o 
  -1  23   4        9.22       12.90      6.58 o 
   0  23   4       39.59       21.27     24.59 o 
   1  23   4        0.01        6.86     12.92 o 
   2  23   4        5.67        5.08     12.15 o 
   3  23   4       19.30        0.24     12.77 o 
  -3  24   4      368.69      385.42     23.99 o 
  -2  24   4      474.49      464.16     27.17 o 
  -1  24   4      437.32      483.19     25.71 o 
   0  24   4      102.18       79.35     53.24 o 
   1  24   4      294.17      338.11     21.52 o 
   2  24   4       44.80       35.59     28.64 o 
   3  24   4       25.01       -0.33     11.31 o 
  -3  25   4        0.77       23.90     27.60 o 
  -2  25   4        2.17        6.12     21.91 o 
  -1  25   4        2.65        6.75     14.73 o 
   0  25   4       10.89       -1.39     10.43 o 
   1  25   4       46.63       53.19     43.55 o 
   2  25   4        7.61        4.89     14.37 o 
  -2  26   4      343.59      392.02     42.53 o 
  -1  26   4       94.23        7.30     18.90 o 
   0  26   4      306.33      364.65     23.02 o 
   1  26   4      169.64      174.85     64.75 o 
  -7   1   5       44.11       33.72     19.14 o 
  -6   1   5      270.85      279.40     21.27 o 
  -5   1   5      242.25      281.32     18.74 o 
  -4   1   5      248.08      202.39     13.12 o 
  -3   1   5      834.34      750.23     14.91 o 
  -2   1   5     3934.39     3870.86     34.19 o 
  -1   1   5      415.67      217.02      6.55 o 
   0   1   5      892.51      766.51     10.11 o 
   1   1   5     1084.45     1102.66     10.50 o 
   2   1   5     3478.43     3112.42     24.31 o 
   3   1   5     1722.93     1851.62     21.84 o 
   4   1   5     1192.91     1400.24     20.95 o 
   5   1   5      269.99      328.47     14.86 o 
   6   1   5       60.26       77.78     12.87 o 
  -7   2   5      182.19      132.00     59.07 o 
  -6   2   5        0.14       -7.40     12.82 o 
  -5   2   5       71.09       86.10     15.05 o 
  -4   2   5       55.71       63.00     10.83 o 
  -3   2   5      110.86      126.84     10.00 o 
  -2   2   5       12.13       12.05      5.58 o 
  -1   2   5        2.68        1.16      3.09 o 
   0   2   5      316.95      328.51      6.34 o 
   1   2   5       72.69       81.79      5.95 o 
   2   2   5      315.70      311.30      7.29 o 
   3   2   5      810.38      740.12     13.84 o 
   4   2   5      324.33      318.13     12.78 o 
   5   2   5       22.64       17.55      9.24 o 
   6   2   5        9.03       14.60     11.03 o 
  -7   3   5      304.05      328.81     27.78 o 
  -6   3   5      218.25      206.08     21.00 o 
  -5   3   5     1099.85     1082.79     30.48 o 
  -4   3   5       40.98       24.90      9.51 o 
  -3   3   5     3703.68     3457.38     36.45 o 
  -2   3   5     6562.61     6407.00     64.20 o 
  -1   3   5     2577.70     1942.57     18.32 o 
   0   3   5      224.69      213.58      4.44 o 
   1   3   5     3226.75     3329.58     24.95 o 
   2   3   5      259.03      188.38      6.27 o 
   3   3   5      968.05     1056.95     15.95 o 
   4   3   5      256.91      278.27     12.59 o 
   5   3   5      108.16      156.11     11.96 o 
   6   3   5      135.72      183.49     25.45 o 
  -7   4   5        9.28       -0.13     12.22 o 
  -6   4   5      142.77      139.83     18.94 o 
  -5   4   5        7.00        3.50      9.30 o 
  -4   4   5       74.86       99.65     12.72 o 
  -3   4   5      240.64      282.77     12.81 o 
  -2   4   5      390.97      432.62     12.22 o 
  -1   4   5      102.63      113.21      5.65 o 
   0   4   5     1444.63     1391.63     12.48 o 
   1   4   5       28.45       48.41      3.92 o 
   2   4   5       67.61      107.51      7.02 o 
   3   4   5       22.66       56.28      7.75 o 
   4   4   5        4.96        2.82      6.26 o 
   5   4   5       47.70       72.32     10.90 o 
   6   4   5       15.05        8.96     10.30 o 
  -7   5   5      240.99      261.67     53.23 o 
  -6   5   5       32.95       46.12     14.54 o 
  -5   5   5      223.41      238.53     16.29 o 
  -4   5   5     1021.31     1042.18     21.00 o 
  -3   5   5       28.61       37.43      8.42 o 
  -2   5   5     9914.32    10782.58     85.49 o 
  -1   5   5      476.31      833.25     11.17 o 
   0   5   5     2125.32     1903.14     20.84 o 
   1   5   5      899.76      751.12     12.54 o 
   2   5   5      365.22      252.22      7.29 o 
   3   5   5     1785.39     1966.34     20.10 o 
   4   5   5      561.21      557.37     14.78 o 
   5   5   5      114.28      120.26     17.35 o 
   6   5   5       62.11       81.49     13.63 o 
  -7   6   5       11.74       -4.25     14.63 o 
  -6   6   5       25.09       11.69     13.29 o 
  -5   6   5      118.82      100.09     17.00 o 
  -4   6   5       68.55       69.03     12.03 o 
  -3   6   5      131.39      177.38     12.81 o 
  -2   6   5      839.08      880.80     12.75 o 
  -1   6   5      124.61      125.77      4.41 o 
   0   6   5      333.12      367.51     20.41 o 
   1   6   5      175.10      136.22      4.14 o 
   2   6   5      597.20      646.89     10.04 o 
   3   6   5       14.80       13.34      5.78 o 
   4   6   5       29.21       43.13      9.06 o 
   5   6   5        0.31        1.31      7.47 o 
   6   6   5        3.34       -5.68      9.35 o 
  -7   7   5      212.87      263.64     52.21 o 
  -6   7   5      386.86      417.16     23.34 o 
  -5   7   5      939.28     1035.56     24.49 o 
  -4   7   5      947.43      888.22     21.72 o 
  -3   7   5     1192.46     1048.24     17.44 o 
  -2   7   5       28.17        8.60      4.92 o 
  -1   7   5     4503.37     4272.73     36.76 o 
   0   7   5      407.13      408.94     24.96 o 
   1   7   5     1665.61     1623.16     12.50 o 
   2   7   5       61.81       42.01      4.37 o 
   3   7   5      597.99      619.98     16.15 o 
   4   7   5      547.81      584.12     17.41 o 
   5   7   5       34.85       39.88     11.26 o 
   6   7   5      109.58      148.93     18.04 o 
  -7   8   5        7.24       -1.17     12.34 o 
  -6   8   5       93.98       76.53     21.33 o 
  -5   8   5       86.73      126.99     14.23 o 
  -4   8   5      165.79      210.66     13.27 o 
  -3   8   5       15.37       42.16      7.79 o 
  -2   8   5      535.86      577.94     11.56 o 
  -1   8   5     2081.08     2204.68     14.27 o 
   0   8   5       31.59       59.90     10.81 o 
   1   8   5      401.51      417.23      9.54 o 
   2   8   5      128.38      119.16      8.15 o 
   3   8   5        2.97        2.34      5.23 o 
   4   8   5       15.76       26.70      9.02 o 
   5   8   5        5.42        6.95      9.90 o 
   6   8   5       32.10       29.33     11.86 o 
  -7   9   5      239.91      126.82     58.72 o 
  -6   9   5      413.40      442.14     29.28 o 
  -5   9   5      291.88      301.46     17.04 o 
  -4   9   5      236.98      259.99     15.51 o 
  -3   9   5     1241.35     1197.08     25.55 o 
  -2   9   5      919.48      837.35     12.22 o 
  -1   9   5     1098.03      958.86      7.62 o 
   0   9   5     1020.13      971.26     27.07 o 
   1   9   5     1433.19     1415.58     17.13 o 
   2   9   5     1376.48     1372.29     15.88 o 
   3   9   5      788.07      946.98     16.79 o 
   4   9   5      464.70      525.17     14.67 o 
   5   9   5       45.68       65.76     12.69 o 
   6   9   5        8.17       25.02     12.22 o 
  -7  10   5        5.56        7.30     12.28 o 
  -6  10   5       55.95       58.75     15.93 o 
  -5  10   5      284.55      318.61     18.77 o 
  -4  10   5       60.95       68.23     10.90 o 
  -3  10   5       41.01       47.07      8.31 o 
  -2  10   5       19.28       33.10      5.09 o 
  -1  10   5        0.04        1.90      2.52 o 
   0  10   5       27.29       17.37     10.25 o 
   1  10   5       83.51       96.79     11.19 o 
   2  10   5      433.54      431.85      9.17 o 
   3  10   5      685.23      752.01     18.35 o 
   4  10   5        6.00       -4.97      6.94 o 
   5  10   5        0.42       -3.42      9.78 o 
   6  10   5       17.68       41.99     13.12 o 
  -7  11   5      112.86       57.28     34.99 o 
  -6  11   5       35.33       30.58     12.18 o 
  -5  11   5       75.86       67.03     15.26 o 
  -4  11   5       99.52       98.11      9.66 o 
  -3  11   5      953.78     1001.49     15.80 o 
  -2  11   5     2310.34     2386.11     21.20 o 
  -1  11   5      527.91      483.29      9.93 o 
   0  11   5      672.72      663.95     38.90 o 
   1  11   5      655.53      632.78      9.62 o 
   2  11   5     1288.65     1342.05     14.46 o 
   3  11   5     1453.54     1452.73     20.00 o 
   4  11   5      470.89      466.82     16.01 o 
   5  11   5       47.51       52.33     18.04 o 
   6  11   5       13.94       16.33     11.81 o 
  -7  12   5        0.54       -1.44     11.63 o 
  -6  12   5      237.63      199.24     52.63 o 
  -5  12   5        0.04       -2.06      8.03 o 
  -4  12   5      143.27      160.29     14.38 o 
  -3  12   5      156.38      149.18     11.05 o 
  -2  12   5        3.58        2.64      3.63 o 
  -1  12   5      121.55      118.13      4.85 o 
   0  12   5       34.01       29.72     12.18 o 
   1  12   5      975.47     1123.53     19.58 o 
   2  12   5      148.58      194.55      6.95 o 
   3  12   5      296.69      225.51     10.77 o 
   4  12   5       87.92       41.06      9.24 o 
   5  12   5       31.90       28.30     10.33 o 
   6  12   5        7.73        8.14     11.49 o 
  -6  13   5       71.13       45.33     26.14 o 
  -5  13   5       10.72       20.77      9.40 o 
  -4  13   5      358.19      406.53     12.83 o 
  -3  13   5      929.22      869.36     14.17 o 
  -2  13   5     3251.77     3101.74     25.45 o 
  -1  13   5     1280.34     1201.62     14.92 o 
   0  13   5      816.95      863.81     26.09 o 
   1  13   5      226.10      219.65      7.23 o 
   2  13   5     1200.05     1228.76     23.28 o 
   3  13   5      514.10      484.35     13.12 o 
   4  13   5      616.56      608.94     18.24 o 
   5  13   5      156.46       62.21     43.85 o 
  -6  14   5        3.74        3.76     10.64 o 
  -5  14   5       10.24        7.54      9.18 o 
  -4  14   5        1.56        2.50      6.34 o 
  -3  14   5        5.32       12.59      7.50 o 
  -2  14   5       10.63       -1.82      3.99 o 
  -1  14   5      107.68       71.89      3.32 o 
   0  14   5       21.96       14.30     14.73 o 
   1  14   5       44.10       32.96      2.35 o 
   2  14   5      208.54      212.17     11.05 o 
   3  14   5       13.45       10.50      7.39 o 
   4  14   5      118.52       32.30     19.34 o 
   5  14   5        1.65       -8.73     10.98 o 
  -6  15   5       40.26       15.32     11.18 o 
  -5  15   5       22.80       31.69     10.54 o 
  -4  15   5       46.69       54.30      8.71 o 
  -3  15   5     3373.73     3283.93     32.38 o 
  -2  15   5     1564.04     1551.26     19.54 o 
  -1  15   5     1679.18     1724.59     16.11 o 
   0  15   5     1019.58      948.48     29.43 o 
   1  15   5      525.58      526.20     16.38 o 
   2  15   5      727.69      797.75     14.94 o 
   3  15   5     1194.12     1144.50     17.59 o 
   4  15   5      162.19      217.01     43.18 o 
   5  15   5       35.09       20.42     13.16 o 
  -6  16   5        5.28        4.35     11.59 o 
  -5  16   5       23.58       34.57     10.22 o 
  -4  16   5       97.20       90.97      9.47 o 
  -3  16   5      174.76      167.59      8.71 o 
  -2  16   5      461.40      422.72     10.85 o 
  -1  16   5      743.63      703.34     11.19 o 
   0  16   5      748.98      756.80     28.24 o 
   1  16   5       49.45       52.82      4.48 o 
   2  16   5        3.19        3.48      4.49 o 
   3  16   5       17.47       18.10      6.29 o 
   4  16   5        0.10        1.75      6.12 o 
   5  16   5        2.10        2.21      8.39 o 
  -6  17   5      542.05      647.00     22.02 o 
  -5  17   5       73.19       91.79     13.82 o 
  -4  17   5      301.52      383.74     18.72 o 
  -3  17   5      168.93      206.56      8.98 o 
  -2  17   5     3040.43     2992.34     31.91 o 
  -1  17   5       95.13      105.58      5.10 o 
   0  17   5      284.85      259.60     17.35 o 
   1  17   5       81.88       57.10      7.84 o 
   2  17   5     1058.97      976.26     19.49 o 
   3  17   5      121.84      116.30     18.26 o 
   4  17   5       31.30       18.58     11.85 o 
   5  17   5       21.98        3.19     10.13 o 
  -5  18   5        3.33        2.87      7.96 o 
  -4  18   5       76.51       86.87     10.29 o 
  -3  18   5       16.21       23.82      8.19 o 
  -2  18   5        1.77       10.23      4.84 o 
  -1  18   5       78.38       65.64      5.05 o 
   0  18   5        1.86        3.61      9.72 o 
   1  18   5       36.33       23.71      4.52 o 
   2  18   5       42.33       53.97      4.62 o 
   3  18   5        7.37        5.17      6.02 o 
   4  18   5        8.92        3.49      8.50 o 
  -5  19   5      227.25      250.37     15.43 o 
  -4  19   5        3.22        7.03      8.07 o 
  -3  19   5      316.62      343.07     12.15 o 
  -2  19   5        3.76       -1.47      4.13 o 
  -1  19   5     1221.73     1283.75     35.03 o 
   0  19   5      260.65      325.53     21.43 o 
   1  19   5      882.74     1015.43     43.44 o 
   2  19   5      646.38      713.64     27.72 o 
   3  19   5      217.64      230.38     11.12 o 
   4  19   5       13.90       -1.15     16.19 o 
  -5  20   5       17.92       19.45     12.13 o 
  -4  20   5        0.77       11.42      8.72 o 
  -3  20   5       42.95       42.04      8.34 o 
  -2  20   5      255.39      222.78     11.78 o 
  -1  20   5      593.61      554.02     11.15 o 
   0  20   5       19.91       26.27     14.48 o 
   1  20   5        6.57        1.23      8.60 o 
   2  20   5        1.40        6.98     10.84 o 
   3  20   5        0.05       13.06     14.97 o 
   4  20   5        0.62        1.97     17.65 o 
  -4  21   5       74.87       77.48     13.52 o 
  -3  21   5      334.74      332.71     14.50 o 
  -2  21   5      477.06      487.33     14.21 o 
  -1  21   5      323.24      311.68     16.01 o 
   0  21   5      223.54      261.26     19.27 o 
   1  21   5      192.62      225.54     22.45 o 
   2  21   5      754.48      900.42     27.90 o 
   3  21   5      103.86       94.53     81.72 o 
   4  21   5       37.64       -1.01     16.89 o 
  -4  22   5       20.38       31.76     10.39 o 
  -3  22   5        2.68       13.35     10.63 o 
  -2  22   5        3.37        0.22      4.94 o 
  -1  22   5        0.01       15.25     19.68 o 
   0  22   5       84.57       32.46     24.48 o 
   1  22   5       48.90       39.22     17.14 o 
   2  22   5       12.73       10.54     15.07 o 
   3  22   5        0.23        9.66     15.32 o 
  -4  23   5      110.64      118.26     14.72 o 
  -3  23   5      447.00      461.58     21.09 o 
  -2  23   5      275.80      304.54     26.90 o 
  -1  23   5      521.22      530.53     30.27 o 
   0  23   5      105.67       35.33     35.52 o 
   1  23   5      101.73       75.08     54.51 o 
   2  23   5      204.36      289.30     23.05 o 
   3  23   5      164.06       63.08     45.14 o 
  -3  24   5        0.85       40.82     30.30 o 
  -2  24   5       15.15        5.55     36.84 o 
  -1  24   5       15.16       -1.86     16.65 o 
   0  24   5        0.39       -5.52     13.96 o 
   1  24   5        2.95       -1.09     13.67 o 
   2  24   5        6.77        4.59     13.52 o 
  -2  25   5      436.32      433.27     70.84 o 
  -1  25   5      133.16        3.17     15.43 o 
   0  25   5       93.63       66.13     47.67 o 
   1  25   5       22.04        2.49     12.37 o 
  -1  26   5        3.89        2.58     18.59 o 
   0  26   5       55.20       21.41     16.21 o 
  -7   0   6      208.45      171.54    121.69 o 
  -6   0   6      317.15      301.26     28.66 o 
  -5   0   6      159.23      169.54     21.62 o 
  -4   0   6     1526.61     1531.54     35.59 o 
  -3   0   6     1573.60     1380.69     28.31 o 
  -2   0   6     4354.21     3922.70     49.63 o 
  -1   0   6     5044.68     5822.89     64.42 o 
   0   0   6     1634.90     1525.20     21.36 o 
   1   0   6     1054.07      828.97     16.31 o 
   2   0   6     1286.91     1422.03     22.27 o 
   3   0   6      125.10      131.01     12.50 o 
   4   0   6      978.23     1119.23     31.12 o 
   5   0   6      171.45      242.94     21.69 o 
   6   0   6       32.37       55.37     25.61 o 
  -7   1   6        3.29        1.18     12.79 o 
  -6   1   6       71.00       63.64     16.78 o 
  -5   1   6       36.99       43.23     13.46 o 
  -4   1   6       21.91       28.22      9.70 o 
  -3   1   6      139.41      129.75     10.22 o 
  -2   1   6       88.40       91.45      9.70 o 
  -1   1   6      169.90      142.13      7.45 o 
   0   1   6       19.66       24.62      4.63 o 
   1   1   6      355.76      362.92      6.78 o 
   2   1   6      152.70      145.21      6.47 o 
   3   1   6        5.20        8.74      5.88 o 
   4   1   6      480.83      519.62     14.36 o 
   5   1   6        0.46       -0.13      7.19 o 
   6   1   6        0.55        6.22     10.09 o 
  -7   2   6      245.85      245.23     52.48 o 
  -6   2   6      108.94      147.06     17.22 o 
  -5   2   6       73.23       85.56     13.48 o 
  -4   2   6       15.11       56.56     11.83 o 
  -3   2   6     1063.74     1031.28     18.54 o 
  -2   2   6     1797.31     1697.71     19.21 o 
  -1   2   6     3986.68     4206.86     35.04 o 
   0   2   6      134.59      259.37      6.53 o 
   1   2   6     1818.37     1522.04     13.61 o 
   2   2   6     1746.90     1916.13     17.34 o 
   3   2   6      376.90      364.48     10.84 o 
   4   2   6      776.42      813.09     17.43 o 
   5   2   6      395.48      480.20     17.90 o 
   6   2   6       88.38      116.99     17.45 o 
  -7   3   6       38.34       28.28     16.28 o 
  -6   3   6      168.34      168.03     17.85 o 
  -5   3   6        0.08      -10.85     10.85 o 
  -4   3   6       15.94       30.00      9.92 o 
  -3   3   6        5.69       13.35      6.89 o 
  -2   3   6       45.34       35.25      6.24 o 
  -1   3   6     1232.20     1315.04     12.83 o 
   0   3   6      525.76      576.98      7.66 o 
   1   3   6       57.02       52.67      4.61 o 
   2   3   6      546.35      514.72      9.55 o 
   3   3   6       70.32       88.28      7.52 o 
   4   3   6      184.13      163.73     11.06 o 
   5   3   6       66.23       62.27     11.12 o 
   6   3   6       30.56       27.08     12.86 o 
  -7   4   6      257.66      303.39     23.64 o 
  -6   4   6      437.11      416.93     21.80 o 
  -5   4   6      108.30       90.87     14.74 o 
  -4   4   6     2851.80     2891.27     35.90 o 
  -3   4   6      344.17      296.99     11.36 o 
  -2   4   6     1622.19     1364.03     16.61 o 
  -1   4   6      137.23      155.35      7.44 o 
   0   4   6      559.62      480.66     13.61 o 
   1   4   6     1166.64     1102.31     12.52 o 
   2   4   6       81.55      129.82      6.10 o 
   3   4   6     1696.74     1677.82     20.31 o 
   4   4   6      246.80      254.34     11.04 o 
   5   4   6      311.94      371.45     14.70 o 
   6   4   6       54.73       43.22     16.15 o 
  -7   5   6        8.54       -4.86     13.36 o 
  -6   5   6       87.96       63.22     16.77 o 
  -5   5   6      482.82      530.60     21.48 o 
  -4   5   6        3.66        3.32      7.90 o 
  -3   5   6       27.00       36.82      8.27 o 
  -2   5   6        5.39        2.74      4.20 o 
  -1   5   6       60.96       65.08      3.88 o 
   0   5   6       50.14       50.74      3.53 o 
   1   5   6        6.09        9.73      3.76 o 
   2   5   6       75.04       76.57      6.20 o 
   3   5   6      217.78      237.88     12.31 o 
   4   5   6      153.87      181.21     11.23 o 
   5   5   6        0.70        4.05      7.60 o 
   6   5   6        1.07        8.79     11.63 o 
  -7   6   6      355.21      392.52     69.58 o 
  -6   6   6      151.28      123.78     31.95 o 
  -5   6   6     2413.16     2384.28     40.94 o 
  -4   6   6      552.81      579.82     18.36 o 
  -3   6   6      413.00      347.75     12.50 o 
  -2   6   6     5099.86     4562.47     39.16 o 
  -1   6   6     5480.33     6173.71     62.91 o 
   0   6   6     1772.27     1716.63     14.44 o 
   1   6   6      492.08      404.92      8.60 o 
   2   6   6     1843.54     2091.59     18.77 o 
   3   6   6      371.51      349.78     10.46 o 
   4   6   6      555.41      589.46     14.58 o 
   5   6   6       38.08       37.92     10.45 o 
   6   6   6       72.81      130.40     14.80 o 
  -7   7   6        0.00       -3.20     12.82 o 
  -6   7   6      206.36      144.07     33.03 o 
  -5   7   6      478.39      457.16     20.64 o 
  -4   7   6        3.97        3.57      9.77 o 
  -3   7   6        9.01       19.15      7.12 o 
  -2   7   6      375.69      406.54      9.01 o 
  -1   7   6      183.14      211.41      5.74 o 
   0   7   6      421.23      401.20     16.69 o 
   1   7   6      260.48      290.11      7.09 o 
   2   7   6      437.22      427.75      9.85 o 
   3   7   6      144.71      143.77      8.81 o 
   4   7   6       84.37      110.64      8.98 o 
   5   7   6       13.57        9.13      8.97 o 
   6   7   6       20.96       39.03     13.58 o 
  -7   8   6      141.90       84.15     42.40 o 
  -6   8   6      171.90      162.36     38.23 o 
  -5   8   6        3.36       17.48     10.66 o 
  -4   8   6      305.22      334.56     14.82 o 
  -3   8   6       27.00       34.24      8.32 o 
  -2   8   6      824.26      803.28     13.76 o 
  -1   8   6     7160.27     7747.06     52.59 o 
   0   8   6     1815.82     1724.57     31.58 o 
   1   8   6      757.00      693.24      7.88 o 
   2   8   6       21.24       27.83      4.34 o 
   3   8   6      514.18      527.01     15.24 o 
   4   8   6      532.40      506.79     12.90 o 
   5   8   6       25.75       27.79     10.18 o 
   6   8   6        8.33        8.22     11.75 o 
  -7   9   6       44.39       25.53     17.36 o 
  -6   9   6       97.28       83.80     20.71 o 
  -5   9   6      572.62      580.25     21.05 o 
  -4   9   6        0.28        5.37      9.82 o 
  -3   9   6       72.73       80.85      9.71 o 
  -2   9   6        4.87        6.83      3.98 o 
  -1   9   6      779.13      713.75      7.50 o 
   0   9   6      973.87      949.64     28.73 o 
   1   9   6        8.51        3.04      1.76 o 
   2   9   6       77.44       82.51      5.41 o 
   3   9   6      285.35      293.51     10.01 o 
   4   9   6        9.97        6.58      6.24 o 
   5   9   6        0.00       -4.39      7.53 o 
   6   9   6        0.05        3.63      9.30 o 
  -7  10   6      130.83      149.60     36.58 o 
  -6  10   6      199.00      274.23     19.57 o 
  -5  10   6      323.70      369.19     19.71 o 
  -4  10   6       77.92       91.07     12.08 o 
  -3  10   6      537.90      502.33     14.68 o 
  -2  10   6      999.81      921.64     11.43 o 
  -1  10   6     2374.38     2418.54     22.87 o 
   0  10   6     1379.70     1418.23     31.12 o 
   1  10   6      171.39      217.72     10.69 o 
   2  10   6     1076.11     1200.70     12.35 o 
   3  10   6      365.71      433.36     13.45 o 
   4  10   6      131.56      141.90     16.11 o 
   5  10   6      115.36      135.75     28.82 o 
   6  10   6       30.65       24.18     12.69 o 
  -7  11   6        2.58        5.40     13.32 o 
  -6  11   6        2.57        0.20     10.28 o 
  -5  11   6      112.51      105.05     13.78 o 
  -4  11   6        5.75        9.89      8.27 o 
  -3  11   6      489.20      483.89     11.60 o 
  -2  11   6        9.75       22.87      4.15 o 
  -1  11   6       75.16       99.43     15.39 o 
   0  11   6      455.07      541.96     22.46 o 
   1  11   6      328.03      320.00     19.04 o 
   2  11   6        0.22        3.49      4.01 o 
   3  11   6      140.56      187.06     11.75 o 
   4  11   6       23.70        9.42      7.23 o 
   5  11   6       42.03       14.17      8.35 o 
  -6  12   6      299.48      312.67     18.59 o 
  -5  12   6      158.32      190.21     13.05 o 
  -4  12   6      389.13      415.19     12.71 o 
  -3  12   6      367.27      378.32      9.83 o 
  -2  12   6     1540.15     1513.18     15.02 o 
  -1  12   6     1217.11     1185.26     31.28 o 
   0  12   6      686.15      688.76     29.14 o 
   1  12   6        8.23       -5.29      9.60 o 
   2  12   6      972.16     1050.76     16.45 o 
   3  12   6     1588.96     1690.62     24.99 o 
   4  12   6     1196.76     1267.16     39.02 o 
   5  12   6      156.77      156.73     32.38 o 
  -6  13   6       15.24       13.40     11.78 o 
  -5  13   6        3.12       -1.65      7.47 o 
  -4  13   6       25.26       17.67      7.06 o 
  -3  13   6      108.52      107.96      7.23 o 
  -2  13   6       43.76       43.60      5.07 o 
  -1  13   6      399.78      389.35     22.07 o 
   0  13   6        5.89       33.05     14.30 o 
   1  13   6      595.83      645.47     20.49 o 
   2  13   6       75.92       66.56      3.54 o 
   3  13   6       16.52       18.09      6.23 o 
   4  13   6       15.65        3.11      6.70 o 
   5  13   6        0.21      -10.88     10.88 o 
  -6  14   6      181.84      185.82     50.72 o 
  -5  14   6      306.47      366.02     14.97 o 
  -4  14   6       94.16      126.90     10.43 o 
  -3  14   6      442.25      408.43     10.75 o 
  -2  14   6     1089.84     1089.47     20.21 o 
  -1  14   6      576.56      583.54     26.30 o 
   0  14   6      974.41     1036.83     37.07 o 
   1  14   6      163.35      157.88     15.48 o 
   2  14   6      468.37      437.10      6.86 o 
   3  14   6      952.11      874.59     16.88 o 
   4  14   6      376.14      343.74     13.01 o 
   5  14   6      128.02      118.03     41.90 o 
  -6  15   6        6.20        3.59      9.94 o 
  -5  15   6        3.63       -0.45      6.52 o 
  -4  15   6      125.82      123.86     12.08 o 
  -3  15   6      320.35      303.89      9.34 o 
  -2  15   6        6.15        9.54      4.45 o 
  -1  15   6      186.74      189.72     20.52 o 
   0  15   6      197.35      234.19     21.40 o 
   1  15   6        3.60        2.29      8.39 o 
   2  15   6       28.31       27.52      2.97 o 
   3  15   6        2.69        5.53      5.91 o 
   4  15   6       44.75       17.86     10.97 o 
   5  15   6        0.03       -0.55      8.19 o 
  -6  16   6       37.02       16.24     12.19 o 
  -5  16   6      142.83      159.82     16.95 o 
  -4  16   6      145.27      146.74     13.14 o 
  -3  16   6     1056.86     1018.58     16.24 o 
  -2  16   6     1252.79     1184.98     17.55 o 
  -1  16   6      114.56      133.98     19.31 o 
   0  16   6     1176.66     1158.19     30.50 o 
   1  16   6      256.38      296.88     19.19 o 
   2  16   6      655.99      663.19     15.62 o 
   3  16   6      200.18      253.72     18.64 o 
   4  16   6      106.86        3.16     18.03 o 
   5  16   6       37.61       -2.39      9.92 o 
  -6  17   6       48.79       11.82     10.96 o 
  -5  17   6        0.00       -3.34      8.54 o 
  -4  17   6       64.22       81.39      8.99 o 
  -3  17   6       38.04       28.28      6.43 o 
  -2  17   6      374.59      398.03     18.62 o 
  -1  17   6      264.70      263.88     22.98 o 
   0  17   6        8.34       15.03     12.01 o 
   1  17   6       19.59        2.39     10.04 o 
   2  17   6       52.19       29.60      3.44 o 
   3  17   6       16.49       16.78      7.25 o 
   4  17   6       18.61        3.58     18.04 o 
  -5  18   6       36.56       41.62     10.71 o 
  -4  18   6        2.53        9.06      8.30 o 
  -3  18   6      186.71      196.95     14.64 o 
  -2  18   6     1987.55     1963.27     29.15 o 
  -1  18   6     1976.90     2086.42     53.59 o 
   0  18   6      803.86      837.50     28.85 o 
   1  18   6      268.93      253.69     25.68 o 
   2  18   6      291.07      290.22     43.45 o 
   3  18   6      286.78      383.61     26.19 o 
   4  18   6        5.44        4.14     22.46 o 
  -5  19   6       88.72       91.40     11.80 o 
  -4  19   6       17.92       22.41      7.86 o 
  -3  19   6       12.74       15.29      8.73 o 
  -2  19   6       82.04       60.75      9.32 o 
  -1  19   6       47.35       27.42     20.01 o 
   0  19   6       18.15        3.44     11.68 o 
   1  19   6        2.24       -1.83     10.62 o 
   2  19   6       72.02       34.45     24.12 o 
   3  19   6        6.65       -1.32     12.73 o 
   4  19   6        0.01       -0.68     16.33 o 
  -5  20   6       87.57       81.51     23.01 o 
  -4  20   6        2.34        5.22      7.66 o 
  -3  20   6       84.92       76.39     14.31 o 
  -2  20   6      147.01      166.40      7.03 o 
  -1  20   6      899.37      925.20     35.40 o 
   0  20   6      433.66      451.53     25.69 o 
   1  20   6      138.93      137.35     48.63 o 
   2  20   6      149.76      125.25     51.20 o 
   3  20   6       75.03       93.46     40.57 o 
   4  20   6       70.30        0.67     17.35 o 
  -4  21   6       17.18       22.74      9.44 o 
  -3  21   6        4.87        5.31      6.46 o 
  -2  21   6       98.83       75.69     21.10 o 
  -1  21   6      218.34      263.64     25.69 o 
   0  21   6       32.40       26.87     14.64 o 
   1  21   6       30.23        3.77     14.20 o 
   2  21   6       25.78       34.06     21.78 o 
   3  21   6       46.11       25.96     15.91 o 
  -4  22   6       19.68       24.07     11.71 o 
  -3  22   6      164.99      153.47     62.23 o 
  -2  22   6      278.90      333.62     29.27 o 
  -1  22   6      274.53      367.23     34.40 o 
   0  22   6      111.75      194.32     19.98 o 
   1  22   6       55.39       55.24     22.48 o 
   2  22   6      301.92      419.88     29.46 o 
   3  22   6      235.29      200.54     83.09 o 
  -3  23   6       14.61      -12.23     27.60 o 
  -2  23   6        0.06        1.92     14.62 o 
  -1  23   6       27.54       14.86     17.80 o 
   0  23   6       25.27       21.56     20.04 o 
   1  23   6       31.85       23.11     15.85 o 
   2  23   6        3.99        6.82     16.62 o 
  -3  24   6      274.13      376.52     48.08 o 
  -2  24   6      176.99       18.63     29.02 o 
  -1  24   6      182.44       -5.42     17.15 o 
   0  24   6       90.11       61.38     51.78 o 
   1  24   6       24.63        1.08     14.35 o 
   2  24   6       43.06       29.73     18.15 o 
  -2  25   6        0.02       -1.71     22.47 o 
  -1  25   6        0.01       -4.30     16.49 o 
   0  25   6       11.92       -4.91     13.69 o 
   1  25   6       36.10       14.71     18.19 o 
  -7   1   7      274.84      279.13     51.42 o 
  -6   1   7      366.48      378.20     21.08 o 
  -5   1   7       62.26       69.34     14.16 o 
  -4   1   7       48.10       38.30     10.30 o 
  -3   1   7     2759.56     2758.51     32.87 o 
  -2   1   7      510.93      532.35     12.17 o 
  -1   1   7      924.52      665.46      8.76 o 
   0   1   7      564.18      419.80      9.05 o 
   1   1   7      250.57      265.93      7.93 o 
   2   1   7     1301.64     1221.23     20.35 o 
   3   1   7      144.39      168.64      9.39 o 
   4   1   7      534.07      604.84     15.12 o 
   5   1   7      181.73      236.95     13.53 o 
   6   1   7       37.30       38.26     12.84 o 
  -7   2   7        0.84       -3.15     12.57 o 
  -6   2   7      122.16      119.34     18.47 o 
  -5   2   7       25.50       28.52     12.41 o 
  -4   2   7       52.49       76.55     12.34 o 
  -3   2   7        6.24        2.52      6.00 o 
  -2   2   7        4.74        4.92      5.18 o 
  -1   2   7      110.12       78.46      5.17 o 
   0   2   7      224.19      295.95      6.68 o 
   1   2   7        4.45       10.80      3.95 o 
   2   2   7      131.89      136.73      7.43 o 
   3   2   7      220.34      241.23     10.51 o 
   4   2   7        4.96       -0.47      5.40 o 
   5   2   7        0.10        0.65      7.52 o 
   6   2   7       35.90       29.95     13.21 o 
  -7   3   7      170.12      126.02     33.41 o 
  -6   3   7      649.94      705.57     32.49 o 
  -5   3   7       67.53       70.23     13.03 o 
  -4   3   7     3706.60     3454.72     40.81 o 
  -3   3   7      910.43      811.94     17.45 o 
  -2   3   7     2053.45     2090.12     23.29 o 
  -1   3   7      782.38      617.71      8.51 o 
   0   3   7     1481.12     1690.21     15.51 o 
   1   3   7      608.81      696.94     10.14 o 
   2   3   7      836.84      693.83     11.45 o 
   3   3   7      704.06      804.92     15.41 o 
   4   3   7      303.10      368.46     13.28 o 
   5   3   7      363.27      439.23     16.29 o 
   6   3   7       38.00       40.71     13.84 o 
  -7   4   7        0.61       15.48     15.13 o 
  -6   4   7      210.18      229.01     25.34 o 
  -5   4   7      774.08      711.48     23.45 o 
  -4   4   7       46.10       41.71     10.45 o 
  -3   4   7      170.72      173.10     12.16 o 
  -2   4   7       25.89       19.83      5.45 o 
  -1   4   7       31.27       50.72      4.06 o 
   0   4   7      281.45      280.51      8.70 o 
   1   4   7       26.01       26.49      5.42 o 
   2   4   7       65.34       81.45      5.97 o 
   3   4   7       31.57       24.28      6.90 o 
   4   4   7      347.43      389.37     15.69 o 
   5   4   7        0.61       12.83      8.62 o 
   6   4   7        0.16        4.44      9.42 o 
  -7   5   7      187.78      169.49     39.71 o 
  -6   5   7      332.11      323.95     20.50 o 
  -5   5   7      459.02      532.62     21.14 o 
  -4   5   7       10.24       22.11     10.30 o 
  -3   5   7      275.48      307.15     14.30 o 
  -2   5   7       59.54       69.56      7.19 o 
  -1   5   7     4679.52     4300.31     29.36 o 
   0   5   7     1540.10     1438.46     12.66 o 
   1   5   7     1241.32     1303.10     15.56 o 
   2   5   7      623.62      588.15      9.82 o 
   3   5   7      774.00      815.61     14.38 o 
   4   5   7      217.27      253.32     11.56 o 
   5   5   7      245.60      284.29     13.78 o 
   6   5   7       94.85      127.83     17.19 o 
  -7   6   7        0.80       11.03     14.56 o 
  -6   6   7        5.00        5.01     12.24 o 
  -5   6   7      190.97      232.93     17.74 o 
  -4   6   7      405.72      373.42     17.43 o 
  -3   6   7        1.46       -1.64      7.34 o 
  -2   6   7      354.48      411.90     10.05 o 
  -1   6   7       36.02       30.30      3.27 o 
   0   6   7        0.02        1.22      1.78 o 
   1   6   7       63.82       74.24      5.36 o 
   2   6   7       76.75       79.19      6.88 o 
   3   6   7       93.36      103.03      7.89 o 
   4   6   7       25.83       18.79      7.07 o 
   5   6   7       18.84        9.76      8.27 o 
   6   6   7        4.44       -6.01     10.15 o 
  -7   7   7      225.31      196.25     41.03 o 
  -6   7   7      257.06      275.42     21.94 o 
  -5   7   7      403.36      385.44     24.85 o 
  -4   7   7       16.05       22.43      9.22 o 
  -3   7   7      165.45      117.94     15.75 o 
  -2   7   7     1582.62     1645.72     21.50 o 
  -1   7   7     1942.13     1762.22     18.87 o 
   0   7   7     2214.02     2219.62     16.74 o 
   1   7   7      105.85      126.45      5.89 o 
   2   7   7      701.30      777.36     10.25 o 
   3   7   7      602.58      683.58     15.20 o 
   4   7   7      269.63      316.47     14.96 o 
   5   7   7       32.80       26.90     12.09 o 
   6   7   7       55.39       70.91     13.86 o 
  -7   8   7        0.52        2.45     14.85 o 
  -6   8   7       34.79       19.80     14.71 o 
  -5   8   7      253.96      256.10     16.17 o 
  -4   8   7       53.19       62.13     12.38 o 
  -3   8   7       17.43        5.65      8.36 o 
  -2   8   7      215.17      179.01      7.13 o 
  -1   8   7        1.98        2.75      2.38 o 
   0   8   7       64.99       73.51     13.31 o 
   1   8   7        1.52        7.28      2.06 o 
   2   8   7      172.22      222.80      6.66 o 
   3   8   7        0.82       -1.42      4.88 o 
   4   8   7       33.96       26.89      8.28 o 
   5   8   7       44.92       36.17     11.57 o 
   6   8   7        7.00       22.33     12.93 o 
  -7   9   7       35.04       43.28     18.97 o 
  -6   9   7      306.65      334.13     20.82 o 
  -5   9   7      130.83      158.78     16.44 o 
  -4   9   7      427.98      375.92     16.21 o 
  -3   9   7      389.08      384.26     12.01 o 
  -2   9   7      959.01      971.40     13.40 o 
  -1   9   7     6541.87     6823.53     93.83 o 
   0   9   7     1919.68     1911.61     43.74 o 
   1   9   7      419.61      441.82      9.56 o 
   2   9   7      253.84      259.50      6.56 o 
   3   9   7      630.36      643.16     11.70 o 
   4   9   7      366.27      425.80     18.47 o 
   5   9   7      194.23      225.41     39.33 o 
  -7  10   7        6.39       23.33     16.23 o 
  -6  10   7        0.74        9.95     13.63 o 
  -5  10   7       16.81        1.86      7.74 o 
  -4  10   7       82.21       67.94     10.79 o 
  -3  10   7       50.27       44.69      7.53 o 
  -2  10   7        4.92        6.34      3.13 o 
  -1  10   7       21.35       34.82     13.83 o 
   0  10   7      129.93      213.80     21.37 o 
   1  10   7        6.63       -0.49      7.21 o 
   2  10   7      162.03      162.04      5.30 o 
   3  10   7      458.09      497.70     11.11 o 
   4  10   7       47.68       42.82     15.28 o 
   5  10   7       46.07       33.95     10.83 o 
  -6  11   7      311.18      253.66     48.72 o 
  -5  11   7      221.88      218.49     17.21 o 
  -4  11   7      306.36      332.98     14.02 o 
  -3  11   7      288.52      292.79     12.22 o 
  -2  11   7      427.74      452.23      7.86 o 
  -1  11   7     1571.86     1588.75     36.56 o 
   0  11   7      472.93      478.94     23.21 o 
   1  11   7      170.54      195.69     15.49 o 
   2  11   7      256.91      199.73      9.38 o 
   3  11   7      236.60      209.34      8.02 o 
   4  11   7      472.44      518.74     14.25 o 
   5  11   7      160.08      143.42     37.84 o 
  -6  12   7       29.63       14.73     11.40 o 
  -5  12   7        9.61       25.75     12.40 o 
  -4  12   7       52.87       57.62      8.95 o 
  -3  12   7      104.12       89.04      7.72 o 
  -2  12   7        0.68        0.13      3.70 o 
  -1  12   7        7.50       20.25     15.43 o 
   0  12   7      306.83      287.54     26.23 o 
   1  12   7     1646.32     1661.89     30.51 o 
   2  12   7       15.31       10.62      2.42 o 
   3  12   7       10.49       10.53      5.15 o 
   4  12   7       73.93       34.20     10.83 o 
   5  12   7        0.89        8.39      8.81 o 
  -6  13   7      354.80      359.10     18.11 o 
  -5  13   7      545.79      607.33     17.83 o 
  -4  13   7      607.47      652.78     17.84 o 
  -3  13   7      690.77      614.65     12.93 o 
  -2  13   7      635.03      567.66      8.38 o 
  -1  13   7      469.41      523.68     36.06 o 
   0  13   7      117.12      103.33     18.63 o 
   1  13   7      344.69      321.58     18.33 o 
   2  13   7      105.08      118.10      6.71 o 
   3  13   7      872.07      920.54     19.51 o 
   4  13   7      193.25      276.88     11.93 o 
   5  13   7       30.03       35.17     12.14 o 
  -6  14   7        1.60       -2.97      9.77 o 
  -5  14   7       17.76       13.74      8.46 o 
  -4  14   7        4.83       10.17      8.19 o 
  -3  14   7       84.61       70.20     13.28 o 
  -2  14   7        8.44        9.24      3.13 o 
  -1  14   7       47.98       78.19     18.14 o 
   0  14   7      305.30      318.89     23.61 o 
   1  14   7       45.90       63.17     12.69 o 
   2  14   7        1.37        2.92      3.61 o 
   3  14   7        2.90       -1.78      3.92 o 
   4  14   7      121.45      126.35     27.68 o 
   5  14   7        2.57        6.67      8.83 o 
  -6  15   7      187.78      115.74     50.42 o 
  -5  15   7      573.72      625.45     17.95 o 
  -4  15   7      313.22      303.59     13.69 o 
  -3  15   7       48.39       31.34     11.31 o 
  -2  15   7      870.43      793.36     17.23 o 
  -1  15   7       31.38       33.84     16.54 o 
   0  15   7     3247.63     3436.73     50.79 o 
   1  15   7      369.34      373.58     21.03 o 
   2  15   7      425.07      486.28     24.32 o 
   3  15   7      319.61      339.79     15.97 o 
   4  15   7      449.54      423.85     34.38 o 
  -6  16   7        0.05       18.28     11.15 o 
  -5  16   7        1.87        5.80      9.56 o 
  -4  16   7        5.02        6.12      6.78 o 
  -3  16   7       16.98        7.47      5.51 o 
  -2  16   7        2.84       -3.50      7.05 o 
  -1  16   7       96.48       87.33     19.36 o 
   0  16   7       13.39       21.52     13.09 o 
   1  16   7       39.27       50.38     15.39 o 
   2  16   7       38.32       57.52     14.32 o 
   3  16   7       23.00       28.83     16.78 o 
   4  16   7        1.87       -1.77     20.11 o 
  -5  17   7      137.50      172.87     12.52 o 
  -4  17   7        2.47       16.38      7.33 o 
  -3  17   7      150.55      158.99      6.90 o 
  -2  17   7       60.21       53.04      5.75 o 
  -1  17   7     1335.98     1321.79     63.09 o 
   0  17   7      491.55      486.43     25.64 o 
   1  17   7      508.67      541.65     31.52 o 
   2  17   7       38.71       30.81     18.74 o 
   3  17   7      191.74      267.58     24.75 o 
   4  17   7       76.39        0.26     25.59 o 
  -5  18   7       11.82       17.13      9.58 o 
  -4  18   7        0.00        0.00      5.43 o 
  -3  18   7        2.39        1.29      3.83 o 
  -2  18   7        2.05       -0.39      4.68 o 
  -1  18   7        0.02       -2.24     13.47 o 
   0  18   7       44.61       48.50     17.44 o 
   1  18   7       47.02       14.24     13.76 o 
   2  18   7        1.40       -9.79     13.38 o 
   3  18   7       30.26       17.98     16.92 o 
   4  18   7        0.05       -0.45     21.87 o 
  -5  19   7       17.65        8.15      9.18 o 
  -4  19   7       76.20       68.12     14.33 o 
  -3  19   7       30.13       17.19      6.10 o 
  -2  19   7     1492.49     1592.20     55.97 o 
  -1  19   7      877.28      979.27     43.95 o 
   0  19   7      847.75      928.87     29.61 o 
   1  19   7      178.43      280.64     42.89 o 
   2  19   7       37.24       40.14     22.26 o 
   3  19   7       98.07       99.37     47.45 o 
  -4  20   7        8.62       19.09      9.34 o 
  -3  20   7        2.00        6.60     20.36 o 
  -2  20   7        2.27      -13.39     28.56 o 
  -1  20   7      222.21      216.91     26.35 o 
   0  20   7       12.07        8.59     13.50 o 
   1  20   7       17.40       23.30     18.33 o 
   2  20   7       38.40       45.60     20.90 o 
   3  20   7       13.62       13.56     15.09 o 
  -4  21   7       22.27       30.58     22.45 o 
  -3  21   7      182.31      190.18     62.16 o 
  -2  21   7      289.80      288.01     29.32 o 
  -1  21   7     1101.67     1125.21     49.02 o 
   0  21   7      380.26      401.00     24.91 o 
   1  21   7       64.83       48.93     22.83 o 
   2  21   7        3.50       -4.61     14.12 o 
   3  21   7       77.07       40.47     23.96 o 
  -4  22   7       44.03       77.35     26.40 o 
  -3  22   7       46.90       61.16     56.61 o 
  -2  22   7       72.33       71.70     23.32 o 
  -1  22   7       31.19       26.56     20.21 o 
   0  22   7       48.07       20.25     17.79 o 
   1  22   7       10.63        7.28     14.29 o 
   2  22   7       45.00       47.75     22.58 o 
  -3  23   7       73.16      106.40     39.83 o 
  -2  23   7       55.56       49.50     33.29 o 
  -1  23   7       76.92      114.89     20.80 o 
   0  23   7      112.47      107.33     37.20 o 
   1  23   7        2.16       -4.34     14.26 o 
   2  23   7       59.52       26.60     21.47 o 
  -2  24   7        0.87       -1.42     22.90 o 
  -1  24   7        8.29       10.80     27.10 o 
   0  24   7       12.52        8.44     16.69 o 
   1  24   7       21.04       16.76     19.12 o 
  -1  25   7      113.25      -11.16     24.24 o 
  -7   0   8      192.48      242.80     38.61 o 
  -6   0   8      363.05      380.08     30.18 o 
  -5   0   8      774.40      701.04     30.27 o 
  -4   0   8       74.87       77.22     16.34 o 
  -3   0   8    10212.22     9618.79    123.05 o 
  -2   0   8      124.66       67.18     10.37 o 
  -1   0   8     1081.28     1167.83     17.15 o 
   0   0   8       22.83        6.29      7.61 o 
   1   0   8      120.92      131.74     13.96 o 
   2   0   8      304.43      370.43     20.34 o 
   3   0   8      177.08      174.02     12.87 o 
   4   0   8      518.36      569.91     22.70 o 
   5   0   8      187.56      206.36     62.62 o 
   6   0   8       14.12       26.36     17.93 o 
  -7   1   8        0.02       -9.52     14.43 o 
  -6   1   8       17.85       15.49     13.95 o 
  -5   1   8       44.19       41.82     12.18 o 
  -4   1   8       86.02       73.14     11.56 o 
  -3   1   8      688.79      664.31     18.53 o 
  -2   1   8       10.10        8.16      5.58 o 
  -1   1   8        0.83       10.16      4.27 o 
   0   1   8       93.29       92.05      5.51 o 
   1   1   8      357.31      412.34      8.93 o 
   2   1   8       17.82       11.01      6.34 o 
   3   1   8       17.78       32.04      7.91 o 
   4   1   8      118.32      140.58     12.20 o 
   5   1   8        8.76        0.95      6.77 o 
   6   1   8       15.06       15.45     12.41 o 
  -7   2   8       20.59       13.27     14.71 o 
  -6   2   8      534.60      570.00     25.07 o 
  -5   2   8      304.52      315.68     20.38 o 
  -4   2   8     1516.03     1648.06     27.11 o 
  -3   2   8      212.20      251.48     13.18 o 
  -2   2   8     1349.43     1167.69     16.64 o 
  -1   2   8      821.38      774.24     10.14 o 
   0   2   8     4226.77     4120.95     32.26 o 
   1   2   8      291.19      232.70      6.91 o 
   2   2   8      338.81      387.07     11.61 o 
   3   2   8      645.49      685.77     14.29 o 
   4   2   8      284.20      306.82     12.23 o 
   5   2   8      105.51       90.47     25.96 o 
   6   2   8       23.57       34.41     14.85 o 
  -7   3   8        0.00        0.82     12.86 o 
  -6   3   8       19.34       26.76     16.81 o 
  -5   3   8      126.56      153.44     20.54 o 
  -4   3   8      726.45      710.70     20.81 o 
  -3   3   8       54.27       48.66      9.22 o 
  -2   3   8       41.21       47.32      7.04 o 
  -1   3   8       22.21       20.19      4.83 o 
   0   3   8      100.76      111.33      5.87 o 
   1   3   8        1.58       -1.71      3.83 o 
   2   3   8       63.41       58.22      8.33 o 
   3   3   8        4.82       -5.98      5.98 o 
   4   3   8       14.89       16.83      7.94 o 
   5   3   8       86.48       48.17     21.13 o 
  -7   4   8      194.45      239.59     52.48 o 
  -6   4   8      400.75      452.20     27.86 o 
  -5   4   8      603.44      577.27     22.23 o 
  -4   4   8      161.96      137.74     13.88 o 
  -3   4   8      165.84      189.04     11.49 o 
  -2   4   8      719.03      591.96     17.35 o 
  -1   4   8     2097.69     2269.11     26.59 o 
   0   4   8     1724.64     1793.10     16.23 o 
   1   4   8     1314.12     1275.15     12.72 o 
   2   4   8      217.43      274.30      9.63 o 
   3   4   8      310.24      337.94     13.92 o 
   4   4   8      307.94      343.90     13.29 o 
   5   4   8      127.79      116.20     27.25 o 
  -7   5   8        4.54       17.33     17.19 o 
  -6   5   8      115.83      132.39     20.31 o 
  -5   5   8      168.62      183.27     18.66 o 
  -4   5   8       49.51       74.20     11.18 o 
  -3   5   8      242.22      270.97     13.02 o 
  -2   5   8       24.93       23.34      5.84 o 
  -1   5   8       65.70       79.00      5.91 o 
   0   5   8        3.70       13.65      4.47 o 
   1   5   8        1.55        2.52      3.25 o 
   2   5   8        0.87        8.96      5.47 o 
   3   5   8        0.20        9.33      7.55 o 
   4   5   8       20.09       20.89      9.07 o 
   5   5   8        0.91        4.15      7.83 o 
  -7   6   8      142.78      151.43     20.97 o 
  -6   6   8      363.00      414.07     21.75 o 
  -5   6   8      104.73      133.81     15.04 o 
  -4   6   8       11.55        9.68      9.67 o 
  -3   6   8      103.96      105.53      9.71 o 
  -2   6   8      894.15      731.79     12.52 o 
  -1   6   8     2125.51     2117.39     20.88 o 
   0   6   8     2665.07     2823.09     20.50 o 
   1   6   8      231.92      252.39      7.80 o 
   2   6   8      210.11      260.08      9.20 o 
   3   6   8      924.06      941.43     23.66 o 
   4   6   8       98.79       67.85     12.50 o 
   5   6   8      228.53      276.99     28.46 o 
  -7   7   8       13.00       21.44     19.61 o 
  -6   7   8       15.00        3.64     13.71 o 
  -5   7   8      140.05      116.85     14.20 o 
  -4   7   8       75.40       66.03     10.46 o 
  -3   7   8       53.03       51.73      8.16 o 
  -2   7   8      294.89      300.09     10.66 o 
  -1   7   8        2.74        7.10      4.04 o 
   0   7   8      151.89      116.25      5.67 o 
   1   7   8      290.48      288.81      5.54 o 
   2   7   8        2.30       -1.37      4.16 o 
   3   7   8       53.01       52.68      7.43 o 
   4   7   8        0.11        0.75      6.70 o 
   5   7   8        4.94        4.92      8.49 o 
  -7   8   8       62.96       70.20     20.35 o 
  -6   8   8      321.11      302.99     20.15 o 
  -5   8   8      807.45      743.05     25.57 o 
  -4   8   8       25.13       40.41     10.24 o 
  -3   8   8      341.57      417.94     14.01 o 
  -2   8   8     1330.27     1182.60     15.77 o 
  -1   8   8      774.87      678.62     13.41 o 
   0   8   8     1964.01     2019.63     38.99 o 
   1   8   8      112.31      114.81      5.60 o 
   2   8   8      347.19      399.36      9.26 o 
   3   8   8      256.71      285.31      9.94 o 
   4   8   8      286.95      295.89     39.48 o 
   5   8   8      298.32      343.41     18.44 o 
  -7   9   8       13.60       19.98     15.73 o 
  -6   9   8        7.20       13.34     12.96 o 
  -5   9   8        3.36       -9.88      9.88 o 
  -4   9   8       55.76       61.70     11.56 o 
  -3   9   8        2.80        5.82      5.76 o 
  -2   9   8       32.04       28.51      5.35 o 
  -1   9   8       59.56       44.51      4.31 o 
   0   9   8        6.00       13.66     14.75 o 
   1   9   8       83.82      141.86     12.94 o 
   2   9   8      639.54      673.43     11.75 o 
   3   9   8        0.59        7.49      4.65 o 
   4   9   8      147.70        2.76     15.79 o 
   5   9   8        2.44       -1.78      9.17 o 
  -6  10   8      406.26      384.53     23.52 o 
  -5  10   8      366.49      360.50     17.54 o 
  -4  10   8     1046.41      997.64     22.28 o 
  -3  10   8      243.84      256.73     10.41 o 
  -2  10   8      952.02      820.63     15.36 o 
  -1  10   8     2175.13     2195.88     44.36 o 
   0  10   8      160.31      179.96     59.46 o 
   1  10   8       35.80       17.32     11.01 o 
   2  10   8       28.70       26.02      4.55 o 
   3  10   8      270.07      331.88     13.91 o 
   4  10   8      449.70      506.84     17.21 o 
   5  10   8       53.07       43.56     14.63 o 
  -6  11   8        0.36       11.18     11.88 o 
  -5  11   8       78.05       91.28     15.74 o 
  -4  11   8        1.66        3.38      6.82 o 
  -3  11   8        0.32        7.14      8.16 o 
  -2  11   8      249.93      225.30      5.03 o 
  -1  11   8       13.56       10.04     15.78 o 
   0  11   8      198.06      231.79     21.11 o 
   1  11   8      944.63     1022.55     23.47 o 
   2  11   8       17.34       17.44      3.59 o 
   3  11   8       89.06       83.38     10.67 o 
   4  11   8       11.79        5.33      6.03 o 
   5  11   8        2.33       -1.53     10.47 o 
  -6  12   8      223.57      246.05     29.93 o 
  -5  12   8      368.57      388.38     19.60 o 
  -4  12   8      307.19      333.64     13.83 o 
  -3  12   8      949.81      851.51     13.35 o 
  -2  12   8      265.24      272.72      7.95 o 
  -1  12   8     1213.57     1195.69     34.85 o 
   0  12   8      324.06      395.35     24.73 o 
   1  12   8     2347.99     2453.46     35.68 o 
   2  12   8      217.78      207.65     14.13 o 
   3  12   8      162.14      156.07     19.49 o 
   4  12   8       94.73       94.59     24.01 o 
   5  12   8       62.47       19.19     12.12 o 
  -6  13   8        0.34        0.61      7.63 o 
  -5  13   8       12.05        7.56      8.57 o 
  -4  13   8        9.44        8.44      6.04 o 
  -3  13   8       11.90       15.22      5.14 o 
  -2  13   8        6.43        2.26      1.90 o 
  -1  13   8       33.90       32.36     16.65 o 
   0  13   8      247.05      287.47     24.21 o 
   1  13   8       12.60       24.01     11.49 o 
   2  13   8       17.04       11.45     10.86 o 
   3  13   8      142.31      140.22     18.83 o 
   4  13   8       92.22       33.64     17.57 o 
  -6  14   8      130.03      125.26     39.36 o 
  -5  14   8      426.92      426.88     15.24 o 
  -4  14   8      563.59      498.33     12.70 o 
  -3  14   8        5.58        8.91      5.95 o 
  -2  14   8      125.88      123.42     10.64 o 
  -1  14   8       30.69       31.35     16.69 o 
   0  14   8     3409.85     3616.97     53.38 o 
   1  14   8      377.48      381.26     22.13 o 
   2  14   8      304.21      321.03     20.59 o 
   3  14   8      171.33      157.95     35.90 o 
   4  14   8      142.71       -4.36     23.43 o 
  -6  15   8        0.01       10.54     10.14 o 
  -5  15   8       53.60       32.07     11.56 o 
  -4  15   8      109.78       94.19     14.04 o 
  -3  15   8      175.93      176.99      7.45 o 
  -2  15   8        2.34       25.18     20.81 o 
  -1  15   8       26.28       19.15     16.04 o 
   0  15   8      125.96      115.31     17.38 o 
   1  15   8       19.17       21.28     16.05 o 
   2  15   8        1.64       -2.16     10.18 o 
   3  15   8        1.02      -11.61     15.68 o 
   4  15   8        0.73        2.33     21.43 o 
  -5  16   8      316.09      362.14     28.05 o 
  -4  16   8       81.85       87.65     13.33 o 
  -3  16   8      112.73      128.84      6.10 o 
  -2  16   8       84.77       91.82     21.47 o 
  -1  16   8      446.59      449.66     33.83 o 
   0  16   8      659.87      685.22     29.04 o 
   1  16   8      530.07      568.76     33.59 o 
   2  16   8        7.58       10.55     13.44 o 
   3  16   8       89.13      126.92     40.66 o 
   4  16   8      229.36      244.15    160.02 o 
  -5  17   8       10.39       19.81      8.82 o 
  -4  17   8        9.80        8.86      6.57 o 
  -3  17   8        0.47       -4.13      5.11 o 
  -2  17   8       22.09       18.65     18.15 o 
  -1  17   8        3.78      -13.82     16.75 o 
   0  17   8        2.55        2.21     12.76 o 
   1  17   8      171.97      140.12     51.80 o 
   2  17   8        1.35        1.91     11.98 o 
   3  17   8        2.33       14.00     17.11 o 
   4  17   8        0.60       -0.23     17.80 o 
  -5  18   8      103.68       78.58     18.98 o 
  -4  18   8      335.52      329.67     16.45 o 
  -3  18   8       74.37       97.71     19.89 o 
  -2  18   8       65.38       84.34     22.83 o 
  -1  18   8      549.66      599.05     34.99 o 
   0  18   8      490.77      511.82     25.94 o 
   1  18   8      485.60      594.33     27.74 o 
   2  18   8        2.28       19.53     19.31 o 
   3  18   8       44.97       20.04     16.01 o 
  -4  19   8        2.13       -3.59      9.25 o 
  -3  19   8        0.08      -16.22     19.89 o 
  -2  19   8      148.48      143.53     25.50 o 
  -1  19   8       37.50       35.05     23.81 o 
   0  19   8       16.68       -8.28     15.75 o 
   1  19   8        7.72       12.83     15.02 o 
   2  19   8        0.15       -3.40     13.85 o 
   3  19   8        7.66        9.67     15.14 o 
  -4  20   8      162.78      179.91     30.66 o 
  -3  20   8      129.25      195.43     35.42 o 
  -2  20   8      472.11      516.20     40.90 o 
  -1  20   8      315.02      336.32     65.43 o 
   0  20   8      293.06      328.81     24.55 o 
   1  20   8       95.27       87.24     34.19 o 
   2  20   8        3.95        5.58     15.08 o 
   3  20   8        7.27       13.81     16.23 o 
  -4  21   8        4.25       24.16     23.75 o 
  -3  21   8       54.88       74.61     25.89 o 
  -2  21   8       24.26       51.45     27.67 o 
  -1  21   8      149.54      159.21     27.40 o 
   0  21   8       28.99       22.03     16.75 o 
   1  21   8       10.29       13.02     16.17 o 
   2  21   8       42.78       44.72     23.03 o 
  -3  22   8      104.38       71.69     62.16 o 
  -2  22   8       15.79       38.06     27.96 o 
  -1  22   8      850.97      964.27     48.58 o 
   0  22   8      309.68      411.48     30.81 o 
   1  22   8       45.47       34.42     18.91 o 
   2  22   8       88.50       84.29     40.28 o 
  -2  23   8       20.80        2.13     24.89 o 
  -1  23   8        5.23       -5.62     23.26 o 
   0  23   8      153.40      125.30     25.68 o 
   1  23   8        7.90       -7.58     16.23 o 
  -1  24   8       57.35       40.37     24.49 o 
   0  24   8      108.20       78.34     25.14 o 
  -7   1   9        6.87        6.77     15.17 o 
  -6   1   9      134.22      134.87     18.73 o 
  -5   1   9      784.97      813.76     22.90 o 
  -4   1   9     2368.88     2369.78     33.16 o 
  -3   1   9      276.65      317.01     13.05 o 
  -2   1   9      475.11      494.06     16.12 o 
  -1   1   9      601.76      544.90     15.22 o 
   0   1   9     2223.95     2155.01     19.48 o 
   1   1   9     1714.75     1748.95     15.73 o 
   2   1   9      357.07      385.93     12.15 o 
   3   1   9      271.60      344.86     18.16 o 
   4   1   9      417.33      478.24     15.53 o 
   5   1   9      112.12       39.89     24.23 o 
  -7   2   9        6.86       15.00     16.28 o 
  -6   2   9        4.92        3.05     12.27 o 
  -5   2   9        5.20        7.11     10.66 o 
  -4   2   9      720.68      664.49     22.40 o 
  -3   2   9       89.04       76.42      9.74 o 
  -2   2   9      603.73      663.54     16.34 o 
  -1   2   9       11.53       15.26      5.97 o 
   0   2   9      390.48      371.80      8.50 o 
   1   2   9       55.26       58.07      5.15 o 
   2   2   9        7.36        2.85      5.32 o 
   3   2   9        1.28        4.21      7.58 o 
   4   2   9        5.77       -1.66      6.60 o 
   5   2   9       18.12       10.99     10.30 o 
  -7   3   9       89.56       74.84     23.21 o 
  -6   3   9      244.44      280.32     19.73 o 
  -5   3   9      931.66      978.96     26.11 o 
  -4   3   9       39.17       76.57     12.30 o 
  -3   3   9        8.63       10.79      8.40 o 
  -2   3   9      508.63      510.97     12.93 o 
  -1   3   9      520.77      519.96     10.73 o 
   0   3   9     1102.98      994.40     12.87 o 
   1   3   9      387.97      422.09      9.14 o 
   2   3   9        9.53       26.88      7.23 o 
   3   3   9      255.26      293.00     12.86 o 
   4   3   9      318.45      340.26     15.00 o 
   5   3   9       56.95       30.13     11.59 o 
  -7   4   9       24.69       46.62     17.63 o 
  -6   4   9       39.60       33.25     14.68 o 
  -5   4   9      129.41      146.33     18.70 o 
  -4   4   9        5.43        6.61      9.03 o 
  -3   4   9        0.06       10.29      8.59 o 
  -2   4   9       38.44       35.55      6.71 o 
  -1   4   9       47.40       29.26      5.36 o 
   0   4   9       45.32       38.13      5.55 o 
   1   4   9       54.28       72.92      6.06 o 
   2   4   9      147.97      187.93     10.33 o 
   3   4   9       31.79       30.88      9.59 o 
   4   4   9       32.59       16.85      8.39 o 
   5   4   9       43.35       -0.95      6.92 o 
  -7   5   9      102.07      149.60     21.03 o 
  -6   5   9      229.42      235.73     20.38 o 
  -5   5   9      515.91      554.30     22.30 o 
  -4   5   9      138.90      147.53     12.30 o 
  -3   5   9      129.23      139.39     10.87 o 
  -2   5   9     1097.38     1229.72     15.98 o 
  -1   5   9     1113.46      948.82     15.00 o 
   0   5   9     2036.18     1908.95     18.43 o 
   1   5   9     1135.42     1166.60     12.59 o 
   2   5   9      169.01      208.75     10.40 o 
   3   5   9      262.08      325.05     12.85 o 
   4   5   9      152.03      161.53     41.79 o 
   5   5   9      153.29      185.17     37.60 o 
  -7   6   9        0.02       -2.94     17.20 o 
  -6   6   9        0.24       10.03     12.10 o 
  -5   6   9        3.41        2.09      9.70 o 
  -4   6   9      171.19      187.80     15.09 o 
  -3   6   9      260.09      265.51     11.59 o 
  -2   6   9        5.81       10.28      5.51 o 
  -1   6   9        0.63        6.54      5.24 o 
   0   6   9        0.00        3.12      2.43 o 
   1   6   9      293.71      256.31      7.03 o 
   2   6   9      101.15      113.24      8.44 o 
   3   6   9      103.42       89.83     10.12 o 
   4   6   9        0.15       -5.70      8.49 o 
   5   6   9       14.51       -2.31      8.48 o 
  -7   7   9      138.63      164.04     21.54 o 
  -6   7   9      199.70      167.59     19.87 o 
  -5   7   9      438.77      469.46     21.98 o 
  -4   7   9      194.05      167.61     12.33 o 
  -3   7   9      151.69      161.15     11.99 o 
  -2   7   9      900.88      987.19     13.79 o 
  -1   7   9     1034.37     1038.23     15.05 o 
   0   7   9      556.59      577.32      7.82 o 
   1   7   9      220.10      230.16      8.46 o 
   2   7   9       13.60       10.09      5.01 o 
   3   7   9       60.86       72.12     10.26 o 
   4   7   9       92.10       89.08     25.34 o 
   5   7   9      404.09      528.67     17.86 o 
  -6   8   9        8.64        6.50     13.46 o 
  -5   8   9      153.72      130.24     16.05 o 
  -4   8   9      174.71      150.14     13.66 o 
  -3   8   9        9.89        8.27      6.23 o 
  -2   8   9        1.32       -0.99      4.47 o 
  -1   8   9      150.58      129.89      5.30 o 
   0   8   9       21.56       18.54      3.06 o 
   1   8   9       15.86        9.77      3.17 o 
   2   8   9      792.16      798.02     13.78 o 
   3   8   9        2.32        3.19     12.26 o 
   4   8   9        0.51       -0.61      6.95 o 
   5   8   9        0.67       -2.78      7.70 o 
  -6   9   9       99.36      103.45     16.44 o 
  -5   9   9      625.08      629.27     25.60 o 
  -4   9   9      203.14      241.95     14.39 o 
  -3   9   9      414.12      376.12     13.55 o 
  -2   9   9     1046.28      965.50     22.96 o 
  -1   9   9      326.40      287.05     14.19 o 
   0   9   9      278.38      293.47     21.36 o 
   1   9   9       60.84       73.39      3.69 o 
   2   9   9      454.56      479.33     10.74 o 
   3   9   9       75.99       91.56     22.55 o 
   4   9   9      216.87      225.47     18.31 o 
   5   9   9       73.08       59.81     18.90 o 
  -6  10   9        0.02       14.66     12.72 o 
  -5  10   9        0.01        3.56      9.22 o 
  -4  10   9       78.09       74.18     10.47 o 
  -3  10   9        7.91       14.30      6.06 o 
  -2  10   9       56.77       46.23      5.03 o 
  -1  10   9       77.85       80.88     19.20 o 
   0  10   9       76.22       81.99     17.65 o 
   1  10   9      126.34      115.47     14.78 o 
   2  10   9      214.12      221.47      6.31 o 
   3  10   9        8.50       14.78      6.23 o 
   4  10   9       93.45       71.57     16.88 o 
   5  10   9       16.69        4.04      8.44 o 
  -6  11   9      454.22      524.55     29.51 o 
  -5  11   9      355.83      343.56     17.08 o 
  -4  11   9      857.20      809.36     18.37 o 
  -3  11   9      549.63      486.69     11.90 o 
  -2  11   9       80.09      141.72     13.30 o 
  -1  11   9      755.34      835.82     30.68 o 
   0  11   9       57.96       55.07     13.92 o 
   1  11   9     3035.09     3210.48     52.94 o 
   2  11   9      400.85      382.81     18.38 o 
   3  11   9      292.18      327.04     14.99 o 
   4  11   9      151.87       -1.28     16.70 o 
  -6  12   9       24.77       23.25     14.66 o 
  -5  12   9       12.29       12.36      9.89 o 
  -4  12   9        6.40        5.46      7.43 o 
  -3  12   9      189.22      156.30     10.36 o 
  -2  12   9       23.94       16.46      2.94 o 
  -1  12   9       84.42       77.03     18.85 o 
   0  12   9       31.59       42.52     14.23 o 
   1  12   9      135.98      144.16     19.82 o 
   2  12   9       17.41       14.70      3.72 o 
   3  12   9      115.67       95.84     19.62 o 
   4  12   9        0.25       -4.79     18.70 o 
  -6  13   9       28.94       41.54     19.15 o 
  -5  13   9      390.55      405.63     14.89 o 
  -4  13   9      286.66      310.41     11.62 o 
  -3  13   9       70.40       77.82      7.65 o 
  -2  13   9       60.32       62.34      6.24 o 
  -1  13   9      119.59      131.55     20.87 o 
   0  13   9     2123.04     2181.11     43.90 o 
   1  13   9      444.08      403.50     25.61 o 
   2  13   9      382.93      438.02     22.89 o 
   3  13   9        5.96        8.20     14.78 o 
   4  13   9       89.87       -3.98     19.36 o 
  -6  14   9        3.39        9.55     13.20 o 
  -5  14   9       13.86        9.82     10.85 o 
  -4  14   9        0.01        8.72      6.62 o 
  -3  14   9      140.44      127.50     10.15 o 
  -2  14   9       58.35       69.33     20.57 o 
  -1  14   9      113.22      102.18     25.12 o 
   0  14   9        1.22       22.32     15.76 o 
   1  14   9      137.92      141.60     25.09 o 
   2  14   9        3.88      -10.57     15.02 o 
   3  14   9        3.55       -1.35     13.88 o 
   4  14   9       66.43        1.16     21.25 o 
  -5  15   9      152.12      107.76     26.70 o 
  -4  15   9      182.10      181.25     10.75 o 
  -3  15   9      152.28      135.52      9.20 o 
  -2  15   9      110.30      157.97     24.49 o 
  -1  15   9      378.27      440.47     29.12 o 
   0  15   9      637.91      707.87     27.43 o 
   1  15   9      685.74      702.12     39.53 o 
   2  15   9      116.42      121.97     34.27 o 
   3  15   9       59.80       63.52     31.13 o 
   4  15   9       33.65       -3.86     24.63 o 
  -5  16   9        0.45       -4.39      7.94 o 
  -4  16   9        1.34       -4.28      5.40 o 
  -3  16   9       58.95       33.02      5.75 o 
  -2  16   9        8.75       12.02     17.75 o 
  -1  16   9       38.47       86.87     21.98 o 
   0  16   9      103.26      118.15     40.11 o 
   1  16   9       54.73       56.73     28.00 o 
   2  16   9        0.94       -9.41     13.91 o 
   3  16   9        9.58        8.04     14.18 o 
  -5  17   9      131.33       75.95     19.35 o 
  -4  17   9      399.14      352.67     18.28 o 
  -3  17   9      261.79      285.00     24.55 o 
  -2  17   9      233.17      298.99     33.21 o 
  -1  17   9      193.91      259.51     27.69 o 
   0  17   9      604.15      684.63     29.91 o 
   1  17   9      206.27      277.87     23.97 o 
   2  17   9        5.07        0.00     11.27 o 
   3  17   9       26.08       36.52     19.38 o 
  -4  18   9        0.03       19.70     20.32 o 
  -3  18   9       16.06       11.66     19.69 o 
  -2  18   9       56.84       62.37     23.18 o 
  -1  18   9       39.44       51.32     26.38 o 
   0  18   9        0.09       -4.83     14.60 o 
   1  18   9       27.48        7.33     14.80 o 
   2  18   9        3.58        0.30     11.74 o 
   3  18   9       96.97       79.04     38.89 o 
  -4  19   9      342.99      420.19     30.93 o 
  -3  19   9      380.60      485.99     44.14 o 
  -2  19   9       16.54       49.92     23.03 o 
  -1  19   9      192.50      204.42     34.16 o 
   0  19   9      140.34      172.42     60.72 o 
   1  19   9      150.27      129.18     53.13 o 
   2  19   9       11.50       15.03     17.44 o 
  -4  20   9        0.12       -9.07     22.34 o 
  -3  20   9        1.97       21.93     22.78 o 
  -2  20   9       38.80       42.68     27.62 o 
  -1  20   9        4.91        2.84     17.10 o 
   0  20   9       32.78       17.09     16.80 o 
   1  20   9        8.12       10.12     18.08 o 
   2  20   9       36.84       16.79     20.98 o 
  -3  21   9      106.56      144.80     45.09 o 
  -2  21   9        7.11       25.11     37.16 o 
  -1  21   9      168.50      172.87     30.01 o 
   0  21   9       84.20       63.88     33.72 o 
   1  21   9       84.09       80.12     35.30 o 
  -2  22   9       25.23        1.14     24.75 o 
  -1  22   9        9.41        7.17     16.44 o 
   0  22   9        2.76        3.11     17.87 o 
   1  22   9       21.86       25.52     19.52 o 
  -1  23   9      308.02      379.26     36.76 o 
  -7   0  10        1.22       19.08     22.26 o 
  -6   0  10      245.69      303.07     34.51 o 
  -5   0  10      391.49      381.40     26.46 o 
  -4   0  10     2492.42     2456.97     54.15 o 
  -3   0  10     3143.68     3276.32     58.64 o 
  -2   0  10       26.96       54.57      9.06 o 
  -1   0  10       69.29       93.51     11.15 o 
   0   0  10     1384.10     1423.05     23.72 o 
   1   0  10      929.82      980.93     18.19 o 
   2   0  10      266.10      308.61     28.16 o 
   3   0  10      131.87      168.76     17.13 o 
   4   0  10      241.47      257.98     22.18 o 
   5   0  10       81.88       -3.19     14.99 o 
  -7   1  10       60.50       78.34     21.11 o 
  -6   1  10       15.37      -11.34     12.64 o 
  -5   1  10        4.27       -6.55     10.64 o 
  -4   1  10      236.63      296.85     18.56 o 
  -3   1  10       35.30       65.23      9.84 o 
  -2   1  10        0.60        1.09      4.55 o 
  -1   1  10       30.20       38.07      6.86 o 
   0   1  10       13.07       -1.24      3.77 o 
   1   1  10      112.48      115.75      6.45 o 
   2   1  10       32.52       46.62      8.15 o 
   3   1  10        6.70       13.56     11.31 o 
   4   1  10        4.05        5.53      9.70 o 
   5   1  10       31.01        4.95     10.96 o 
  -7   2  10      107.49      111.16     30.57 o 
  -6   2  10       26.43       32.79     20.16 o 
  -5   2  10      796.26      813.97     23.15 o 
  -4   2  10      451.21      496.69     20.02 o 
  -3   2  10     1303.84     1299.89     24.56 o 
  -2   2  10       14.53       18.59      5.52 o 
  -1   2  10     1592.73     1624.37     21.74 o 
   0   2  10      797.62      799.68     12.49 o 
   1   2  10     1792.75     1828.48     17.86 o 
   2   2  10      339.56      389.00     12.59 o 
   3   2  10      152.44      164.22     11.96 o 
   4   2  10      325.51      379.04     17.18 o 
   5   2  10       68.23        0.39     10.54 o 
  -7   3  10       18.15       15.23     15.37 o 
  -6   3  10        0.04       10.24     13.04 o 
  -5   3  10       81.08       84.48     16.95 o 
  -4   3  10        1.67        0.53     10.09 o 
  -3   3  10       11.61       16.04      7.77 o 
  -2   3  10      834.30      808.93     12.42 o 
  -1   3  10        3.86        5.38      5.00 o 
   0   3  10       48.89       52.81      5.40 o 
   1   3  10       53.95       46.25      6.59 o 
   2   3  10       17.74        4.30      6.94 o 
   3   3  10       27.21       32.91      9.04 o 
   4   3  10        5.91        0.98      7.32 o 
   5   3  10        0.41        0.24      9.10 o 
  -6   4  10       77.81       64.07     16.37 o 
  -5   4  10      374.37      336.55     17.72 o 
  -4   4  10      919.91      903.24     27.53 o 
  -3   4  10      477.45      519.11     14.52 o 
  -2   4  10     1106.57     1103.42     15.31 o 
  -1   4  10     1130.00     1209.44     16.79 o 
   0   4  10      856.97      931.88     12.33 o 
   1   4  10      119.58      124.15      7.78 o 
   2   4  10      172.08      174.11      9.23 o 
   3   4  10       61.64       59.69      9.69 o 
   4   4  10       35.42       25.24     11.35 o 
   5   4  10      147.42      135.98     35.29 o 
  -6   5  10        6.17        8.25     11.95 o 
  -5   5  10       21.16       15.25     10.84 o 
  -4   5  10       13.18        1.30      9.77 o 
  -3   5  10       89.52       97.75     10.94 o 
  -2   5  10       10.85        5.59      4.82 o 
  -1   5  10       77.85       80.28      6.44 o 
   0   5  10       22.09       24.58      4.15 o 
   1   5  10      156.25      150.79      7.83 o 
   2   5  10       32.65       28.37      7.42 o 
   3   5  10      286.44      306.97     13.28 o 
   4   5  10        1.25       16.27     11.37 o 
   5   5  10       28.36       25.37     10.93 o 
  -6   6  10       26.31       28.28     13.60 o 
  -5   6  10      247.14      250.44     16.40 o 
  -4   6  10      581.29      558.61     17.00 o 
  -3   6  10      298.86      300.93     12.53 o 
  -2   6  10      844.77      682.69     14.01 o 
  -1   6  10      525.67      515.11     11.65 o 
   0   6  10      438.44      429.40      7.76 o 
   1   6  10      224.98      256.37     11.17 o 
   2   6  10       11.20       11.92      4.96 o 
   3   6  10        4.76        2.70      6.50 o 
   4   6  10       89.74       58.71     27.47 o 
  -6   7  10        6.74       17.91     14.54 o 
  -5   7  10       16.92       34.45     11.62 o 
  -4   7  10       45.81       43.95     10.02 o 
  -3   7  10       10.12        9.78      6.59 o 
  -2   7  10       16.43       11.71      4.45 o 
  -1   7  10       85.13       81.19      7.85 o 
   0   7  10        3.12       12.65      6.19 o 
   1   7  10        0.23       -2.59      4.44 o 
   2   7  10      285.19      261.14      9.32 o 
   3   7  10       15.57        5.11      7.15 o 
   4   7  10        0.13        5.06      8.85 o 
  -6   8  10       83.31       82.84     17.88 o 
  -5   8  10      315.28      323.00     17.88 o 
  -4   8  10      593.22      630.38     22.19 o 
  -3   8  10      278.88      269.74     10.90 o 
  -2   8  10     1150.53     1117.83     19.36 o 
  -1   8  10      743.42      743.76     11.60 o 
   0   8  10      321.45      364.84     17.48 o 
   1   8  10      633.91      688.67     18.81 o 
   2   8  10      895.96      839.30     14.70 o 
   3   8  10      179.04      196.71     39.34 o 
   4   8  10       61.20       25.14     12.71 o 
  -6   9  10        5.45        1.69     10.50 o 
  -5   9  10        4.96       -6.61      9.47 o 
  -4   9  10      117.70       99.05     15.42 o 
  -3   9  10       25.84       22.34      6.85 o 
  -2   9  10        0.25       -0.77      3.07 o 
  -1   9  10        9.32        4.33      3.68 o 
   0   9  10        0.37       -5.60     11.28 o 
   1   9  10        3.95        4.10      2.16 o 
   2   9  10      396.91      429.39     15.91 o 
   3   9  10        5.22        8.66      7.37 o 
   4   9  10        3.46        2.07      7.37 o 
  -6  10  10      323.63      363.27     21.08 o 
  -5  10  10      157.97      137.48     19.83 o 
  -4  10  10      223.36      251.68     15.11 o 
  -3  10  10      346.54      329.81     12.18 o 
  -2  10  10       16.91        7.36      3.16 o 
  -1  10  10      135.87      120.99     19.81 o 
   0  10  10      154.51      191.63     19.53 o 
   1  10  10     1790.69     1932.52     37.41 o 
   2  10  10      530.62      489.82     23.90 o 
   3  10  10       66.00       34.99      8.87 o 
   4  10  10       75.13       49.50     17.49 o 
  -6  11  10        0.33       17.67     12.93 o 
  -5  11  10        4.43        9.41      9.65 o 
  -4  11  10      110.32      100.54     14.61 o 
  -3  11  10       21.35       27.65      5.85 o 
  -2  11  10      157.59      114.60      9.01 o 
  -1  11  10        6.15      -12.86     18.33 o 
   0  11  10        2.79        7.41     11.41 o 
   1  11  10        1.28       -4.97     13.02 o 
   2  11  10        7.48        5.82     11.82 o 
   3  11  10       12.94        1.01     14.53 o 
   4  11  10        0.04        0.01     17.23 o 
  -6  12  10       87.05       96.94     16.70 o 
  -5  12  10      218.75      224.68     15.31 o 
  -4  12  10      541.73      510.38     20.15 o 
  -3  12  10        8.40       11.29      3.94 o 
  -2  12  10      100.23      110.44     21.67 o 
  -1  12  10      192.21      180.08     22.73 o 
   0  12  10      516.99      563.66     24.30 o 
   1  12  10      179.69      191.83     19.87 o 
   2  12  10      470.21      579.83     23.39 o 
   3  12  10       43.90       29.55     37.34 o 
   4  12  10       76.39       -0.48     16.49 o 
  -5  13  10        1.42       10.73      8.64 o 
  -4  13  10       64.15       68.95      7.69 o 
  -3  13  10        9.00        1.62      3.57 o 
  -2  13  10       17.41       30.58     18.90 o 
  -1  13  10        4.51        2.77     14.03 o 
   0  13  10       10.49       -0.38     12.65 o 
   1  13  10        0.34        3.71     12.15 o 
   2  13  10       89.46       94.00     24.48 o 
   3  13  10        7.39       -2.65     14.12 o 
   4  13  10       16.09       -2.38     19.40 o 
  -5  14  10      287.71      266.78     14.62 o 
  -4  14  10      126.82      115.08     11.11 o 
  -3  14  10      570.39      503.88     21.57 o 
  -2  14  10      175.72      240.54     26.88 o 
  -1  14  10      376.14      348.69     43.10 o 
   0  14  10      544.90      615.87     30.02 o 
   1  14  10      583.40      729.17     29.26 o 
   2  14  10      126.83      164.30     36.13 o 
   3  14  10       65.88       82.17     25.95 o 
  -5  15  10        0.10       -3.24      7.72 o 
  -4  15  10       18.41        5.65      5.41 o 
  -3  15  10        0.02       10.97      9.53 o 
  -2  15  10       72.65       97.86     24.18 o 
  -1  15  10      191.67      209.04     26.85 o 
   0  15  10       15.17       13.78     14.72 o 
   1  15  10       37.20       45.68     17.81 o 
   2  15  10        1.03        0.95     10.36 o 
   3  15  10       25.47       41.20     17.81 o 
  -5  16  10       98.60       89.70     19.09 o 
  -4  16  10      296.44      342.20     35.83 o 
  -3  16  10      125.49      133.01     27.69 o 
  -2  16  10      376.17      383.49     32.43 o 
  -1  16  10      243.13      269.23     34.64 o 
   0  16  10      554.20      598.05     31.61 o 
   1  16  10      147.66      221.59     23.22 o 
   2  16  10       79.63      112.13     21.89 o 
   3  16  10       64.37       83.80     22.34 o 
  -4  17  10        0.98       -2.42     14.42 o 
  -3  17  10       16.24       17.16     21.44 o 
  -2  17  10       33.25       21.86     20.86 o 
  -1  17  10        2.45       -7.90     29.42 o 
   0  17  10       18.10       10.91     15.46 o 
   1  17  10        3.85       -0.83     17.70 o 
   2  17  10       42.64       57.02     20.53 o 
  -4  18  10      223.37      272.10     31.80 o 
  -3  18  10      371.99      429.27     37.14 o 
  -2  18  10       47.47       60.09     24.34 o 
  -1  18  10       54.54       41.06     23.33 o 
   0  18  10      296.48      344.41     26.66 o 
   1  18  10       40.15       41.05     22.85 o 
   2  18  10      111.24      108.02     39.11 o 
  -4  19  10        5.87       38.14     28.46 o 
  -3  19  10        0.01        8.77     21.10 o 
  -2  19  10        9.29        0.25     15.03 o 
  -1  19  10        4.95       -5.21     18.86 o 
   0  19  10       18.70        7.68     20.72 o 
   1  19  10        8.00       31.28     19.32 o 
   2  19  10       29.58       19.20     19.46 o 
  -3  20  10      262.20      336.53     37.56 o 
  -2  20  10        4.92       14.43     35.54 o 
  -1  20  10      403.11      454.94     37.70 o 
   0  20  10       38.73       38.30     19.87 o 
   1  20  10      130.03      108.13     44.22 o 
  -2  21  10       23.88      -10.90     27.56 o 
  -1  21  10       34.25       52.59     21.67 o 
   0  21  10        0.14       20.11     21.57 o 
  -6   1  11      358.35      451.51     25.17 o 
  -5   1  11      269.81      300.19     19.07 o 
  -4   1  11      782.25      765.19     21.86 o 
  -3   1  11        4.03       11.95      7.86 o 
  -2   1  11        3.36       13.97      6.04 o 
  -1   1  11      339.45      306.11     10.88 o 
   0   1  11      896.69      912.69     14.16 o 
   1   1  11      810.73      879.68     14.50 o 
   2   1  11      290.95      313.15     10.10 o 
   3   1  11      166.44      183.94     17.01 o 
   4   1  11       70.29       18.24     12.41 o 
  -6   2  11        4.57        2.33     10.70 o 
  -5   2  11        3.28      -12.15     12.15 o 
  -4   2  11       86.99       99.28     12.40 o 
  -3   2  11      213.29      254.70     13.43 o 
  -2   2  11      412.56      421.07     10.17 o 
  -1   2  11        4.06       16.58      9.07 o 
   0   2  11       91.82       82.65      6.66 o 
   1   2  11        6.63        4.56      5.23 o 
   2   2  11       11.97        8.01      5.56 o 
   3   2  11       86.85       73.40     11.64 o 
   4   2  11       21.29       14.49     11.33 o 
  -6   3  11        1.58       -5.87     12.40 o 
  -5   3  11      160.65      170.81     15.65 o 
  -4   3  11      842.42      774.64     24.90 o 
  -3   3  11     1050.65     1040.67     19.89 o 
  -2   3  11       89.02      132.38      7.40 o 
  -1   3  11      302.28      252.12      9.79 o 
   0   3  11      362.13      373.34      9.70 o 
   1   3  11      560.27      560.93     11.95 o 
   2   3  11      401.59      465.39     11.50 o 
   3   3  11        3.98        3.41      7.22 o 
   4   3  11       12.20       25.15     14.45 o 
  -6   4  11        1.34       -5.43     11.49 o 
  -5   4  11        3.04        8.29     11.58 o 
  -4   4  11        1.77       -1.20      6.43 o 
  -3   4  11        0.39       -1.60      6.21 o 
  -2   4  11      193.84      229.84      8.51 o 
  -1   4  11       21.36       16.53      6.10 o 
   0   4  11       43.68       48.58      5.72 o 
   1   4  11        1.43        0.57      3.71 o 
   2   4  11      213.24      206.16      9.13 o 
   3   4  11      153.04      155.58     28.48 o 
   4   4  11        0.00       -3.82      8.76 o 
  -6   5  11        1.54       -6.08     11.83 o 
  -5   5  11       62.22       63.52     16.62 o 
  -4   5  11      726.82      707.10     19.10 o 
  -3   5  11     1538.59     1685.02     28.23 o 
  -2   5  11     1399.91     1387.68     17.79 o 
  -1   5  11      484.38      477.06     17.13 o 
   0   5  11      837.59      873.26     11.93 o 
   1   5  11      190.48      212.32      9.67 o 
   2   5  11      256.18      284.31      9.47 o 
   3   5  11       88.21       60.51     17.99 o 
   4   5  11       54.73       34.57     16.90 o 
  -6   6  11        2.81       -1.45     10.36 o 
  -5   6  11       47.97       38.61     12.18 o 
  -4   6  11        5.85        9.84      8.36 o 
  -3   6  11       87.91       84.94     10.68 o 
  -2   6  11        2.24        0.65      3.91 o 
  -1   6  11        6.52        9.65      4.26 o 
   0   6  11       57.96       49.75      5.24 o 
   1   6  11        3.04        2.05      4.88 o 
   2   6  11        0.46        6.39      4.80 o 
   3   6  11       84.35       42.66     17.39 o 
   4   6  11        3.84       -5.57     10.12 o 
  -6   7  11       30.69       35.95     17.47 o 
  -5   7  11      158.20      148.49     15.28 o 
  -4   7  11      363.68      325.54     16.53 o 
  -3   7  11      908.07      915.34     19.15 o 
  -2   7  11      335.43      374.27     11.03 o 
  -1   7  11       37.88       67.74      6.08 o 
   0   7  11      387.81      404.93     15.65 o 
   1   7  11      405.18      386.72     13.57 o 
   2   7  11      517.32      532.61     17.74 o 
   3   7  11      148.22       -3.20     15.14 o 
   4   7  11       49.86       33.97     14.70 o 
  -6   8  11        4.09        0.91     10.51 o 
  -5   8  11        0.09       10.36     12.85 o 
  -4   8  11        0.30      -11.91     11.91 o 
  -3   8  11        4.55        4.33      6.20 o 
  -2   8  11       81.60       79.10      8.57 o 
  -1   8  11      185.48      181.64      4.87 o 
   0   8  11       16.21       24.25      4.30 o 
   1   8  11        0.00        2.52      3.05 o 
   2   8  11      166.29      170.50      7.68 o 
   3   8  11       13.54        0.15      7.21 o 
   4   8  11       12.09        6.52      8.94 o 
  -6   9  11      261.45      353.84     24.08 o 
  -5   9  11       26.74       30.88     11.17 o 
  -4   9  11      549.61      555.13     18.50 o 
  -3   9  11      463.64      405.93     17.42 o 
  -2   9  11        4.74        3.18      6.32 o 
  -1   9  11      102.54       80.34      8.86 o 
   0   9  11       65.06       50.42     16.00 o 
   1   9  11     1256.65     1365.00     32.18 o 
   2   9  11      185.60      198.79     13.03 o 
   3   9  11       52.85       50.29     19.92 o 
   4   9  11       18.13        0.23     14.63 o 
  -6  10  11       52.71       86.22     18.01 o 
  -5  10  11        9.69       13.83     10.20 o 
  -4  10  11        8.92        8.17      8.26 o 
  -3  10  11        0.05       -4.48      4.85 o 
  -2  10  11       21.32       12.84      3.31 o 
  -1  10  11       55.89       46.09     21.88 o 
   0  10  11       21.30       13.77     14.15 o 
   1  10  11       28.65       54.72     15.62 o 
   2  10  11        0.74       -3.07     11.56 o 
   3  10  11       55.91       26.07     23.97 o 
  -5  11  11      163.69      130.85     15.09 o 
  -4  11  11      145.57      159.05     13.59 o 
  -3  11  11       68.09       95.79     12.18 o 
  -2  11  11      133.95      124.05     10.19 o 
  -1  11  11      140.42      224.16     28.80 o 
   0  11  11      616.19      687.89     26.13 o 
   1  11  11      195.71      215.42     20.44 o 
   2  11  11      543.95      638.68     31.78 o 
   3  11  11       16.82       -1.54     12.97 o 
  -5  12  11        0.44      -10.69     10.69 o 
  -4  12  11        1.01        2.71      7.13 o 
  -3  12  11      188.09      137.31     10.64 o 
  -2  12  11        0.03        5.02     15.59 o 
  -1  12  11        1.63       -1.66     15.87 o 
   0  12  11       36.76       31.35     15.44 o 
   1  12  11        6.85       -4.73     13.00 o 
   2  12  11      192.81      238.19     19.69 o 
   3  12  11        5.84       18.11     17.21 o 
  -5  13  11      134.08      110.05     15.49 o 
  -4  13  11      185.74      171.69      9.20 o 
  -3  13  11      206.73      234.22     23.11 o 
  -2  13  11      124.29      122.79     28.99 o 
  -1  13  11      181.76      262.45     44.17 o 
   0  13  11      156.49      182.34     23.05 o 
   1  13  11      340.21      372.50     24.77 o 
   2  13  11       79.95       67.00     19.53 o 
   3  13  11      112.58       87.22     36.44 o 
  -5  14  11        0.49       -5.47     10.67 o 
  -4  14  11       16.96        4.82      7.72 o 
  -3  14  11       15.00       16.93     16.49 o 
  -2  14  11        0.61      -20.91     31.36 o 
  -1  14  11       78.26       96.60     28.25 o 
   0  14  11        4.18        0.21     12.04 o 
   1  14  11       12.86       20.16     16.07 o 
   2  14  11        2.98        0.49     11.90 o 
   3  14  11       21.39       28.08     18.86 o 
  -4  15  11      193.85      214.00     26.48 o 
  -3  15  11      368.02      411.15     35.42 o 
  -2  15  11      300.36      343.38     32.02 o 
  -1  15  11      116.50      139.45     41.99 o 
   0  15  11      273.27      276.17     24.47 o 
   1  15  11       45.20       66.57     25.28 o 
   2  15  11       47.64       68.92     20.66 o 
  -4  16  11       30.33       18.99     19.30 o 
  -3  16  11       12.91       26.74     24.96 o 
  -2  16  11       16.90       48.01     23.28 o 
  -1  16  11        0.40       -3.47     17.25 o 
   0  16  11        0.83       -5.25     14.51 o 
   1  16  11        3.53        0.07     14.72 o 
   2  16  11       15.56       22.05     20.78 o 
  -4  17  11      256.95      277.26     29.98 o 
  -3  17  11      112.44      132.11     29.80 o 
  -2  17  11      193.87      183.47     29.24 o 
  -1  17  11       77.19      113.55     27.70 o 
   0  17  11      249.00      298.49     29.63 o 
   1  17  11       61.09       90.14     25.06 o 
   2  17  11      191.41      269.12     28.55 o 
  -3  18  11        2.58       -4.74     20.85 o 
  -2  18  11       14.51       -1.86     25.82 o 
  -1  18  11       13.25       42.06     24.94 o 
   0  18  11       90.88       71.29     21.73 o 
   1  18  11        9.05       11.84     17.60 o 
  -3  19  11      193.15      227.94     36.19 o 
  -2  19  11       93.80      119.43     36.47 o 
  -1  19  11      488.12      605.19     34.85 o 
   0  19  11       97.13      135.93     46.95 o 
   1  19  11       96.17       74.97     35.44 o 
  -2  20  11        3.34       19.94     29.84 o 
  -1  20  11        5.01       10.79     18.53 o 
   0  20  11       17.84       35.50     21.32 o 
  -6   0  12       58.80       43.59     41.46 o 
  -5   0  12       70.18       24.10     29.87 o 
  -4   0  12       65.99       60.89     16.49 o 
  -3   0  12     1615.62     1517.69     40.36 o 
  -2   0  12      195.93      212.32     15.87 o 
  -1   0  12      463.99      474.85     21.54 o 
   0   0  12      188.17      175.78     12.62 o 
   1   0  12      370.10      456.08     19.45 o 
   2   0  12      212.75      249.27     14.23 o 
   3   0  12      157.17      166.41     18.96 o 
   4   0  12        3.71       -1.46     12.06 o 
  -6   1  12        8.51        7.63     15.32 o 
  -5   1  12        7.44        8.65     10.56 o 
  -4   1  12        3.51        4.65     10.85 o 
  -3   1  12        8.73       20.57      9.64 o 
  -2   1  12       53.60       69.33     10.50 o 
  -1   1  12        0.64       -0.47      5.81 o 
   0   1  12        7.60       18.40      5.94 o 
   1   1  12        0.00        0.37      5.32 o 
   2   1  12       13.73       -2.62      6.12 o 
   3   1  12       32.44       22.77     10.67 o 
   4   1  12       15.11       21.50     12.35 o 
  -6   2  12      200.47      231.67     42.39 o 
  -5   2  12      101.75       90.03     40.16 o 
  -4   2  12      361.11      362.84     18.19 o 
  -3   2  12      128.30      109.75      9.82 o 
  -2   2  12      841.47      906.61     17.47 o 
  -1   2  12      154.35      177.98     11.70 o 
   0   2  12      393.84      409.14     10.94 o 
   1   2  12      269.36      319.21     10.72 o 
   2   2  12      291.25      307.91     10.57 o 
   3   2  12       40.57       20.51      9.57 o 
   4   2  12        1.26       -8.87     11.19 o 
  -6   3  12        9.24        1.80     11.17 o 
  -5   3  12       54.58       42.00     12.91 o 
  -4   3  12       17.70       16.36      9.81 o 
  -3   3  12       71.85       96.50      9.71 o 
  -2   3  12      213.93      263.67     13.41 o 
  -1   3  12      108.62      128.80     10.04 o 
   0   3  12      210.94      208.86      8.59 o 
   1   3  12        0.49        2.41      5.95 o 
   2   3  12       32.45       34.98      6.89 o 
   3   3  12       48.91       39.61     17.06 o 
   4   3  12        4.90        7.82     11.80 o 
  -6   4  12        3.38        2.90     12.39 o 
  -5   4  12      216.80      233.16     16.94 o 
  -4   4  12      213.21      175.87     29.98 o 
  -3   4  12      919.61      879.01     17.35 o 
  -2   4  12       25.55       33.22     10.97 o 
  -1   4  12        5.49        8.34      4.88 o 
   0   4  12      185.46      207.27      8.19 o 
   1   4  12      338.07      408.28     11.19 o 
   2   4  12      372.92      402.16     12.34 o 
   3   4  12      209.59      185.70     35.10 o 
   4   4  12      104.76       56.16     23.86 o 
  -6   5  12        7.03       11.91     14.76 o 
  -5   5  12       36.14       41.59     13.43 o 
  -4   5  12        1.62       11.61      9.01 o 
  -3   5  12        3.27        6.20      7.34 o 
  -2   5  12        1.55       -6.56      6.56 o 
  -1   5  12      451.97      477.46     12.59 o 
   0   5  12       16.62       19.22      4.73 o 
   1   5  12       15.10       28.41      7.15 o 
   2   5  12       31.04       31.57      6.96 o 
   3   5  12      125.92       70.14     23.19 o 
  -6   6  12       18.07       21.92     13.40 o 
  -5   6  12      126.45      148.36     19.11 o 
  -4   6  12      182.89      166.88     13.12 o 
  -3   6  12     1396.59     1212.00     20.52 o 
  -2   6  12      581.78      551.73     16.50 o 
  -1   6  12       46.58       63.21      6.04 o 
   0   6  12       74.42       60.48      6.11 o 
   1   6  12      162.19      173.69      8.29 o 
   2   6  12      806.98      848.68     25.70 o 
   3   6  12      275.71      328.11     12.33 o 
  -6   7  12        1.64       -1.00     13.34 o 
  -5   7  12        0.81        5.38     13.58 o 
  -4   7  12        1.67        7.32      9.32 o 
  -3   7  12        7.07        8.83      6.40 o 
  -2   7  12       10.61       19.81      6.83 o 
  -1   7  12      709.08      639.77     20.29 o 
   0   7  12        8.43        1.89      3.58 o 
   1   7  12        6.76        3.33      4.96 o 
   2   7  12       60.67       66.62     22.72 o 
   3   7  12        0.40       -2.71      6.22 o 
  -5   8  12       12.83       10.01      9.92 o 
  -4   8  12      385.64      376.58     18.48 o 
  -3   8  12      771.24      826.81     16.30 o 
  -2   8  12       75.03      113.49      8.15 o 
  -1   8  12      304.68      300.36     14.34 o 
   0   8  12      238.40      227.31     19.19 o 
   1   8  12      604.90      575.65     34.79 o 
   2   8  12       30.59        9.59      5.81 o 
   3   8  12       69.22       -1.69     12.28 o 
  -5   9  12       15.69       23.55     11.72 o 
  -4   9  12        7.45        7.68      8.99 o 
  -3   9  12       29.84       27.09      6.73 o 
  -2   9  12       63.88       63.76      8.22 o 
  -1   9  12       55.41       24.88      5.19 o 
   0   9  12       32.73       31.00     13.99 o 
   1   9  12       30.92       30.12     14.34 o 
   2   9  12        7.54        6.49     11.18 o 
   3   9  12      179.15       85.22     65.92 o 
  -5  10  12       63.14       61.97     12.40 o 
  -4  10  12      184.47      142.08     11.44 o 
  -3  10  12      128.94      126.99      8.61 o 
  -2  10  12      543.63      603.72     49.61 o 
  -1  10  12       92.73      118.05     27.45 o 
   0  10  12      253.72      269.92     20.94 o 
   1  10  12      339.26      392.92     23.13 o 
   2  10  12      188.72      249.69     21.01 o 
   3  10  12       13.60       14.68     16.45 o 
  -5  11  12       17.19       29.97     12.28 o 
  -4  11  12       17.57       11.98      7.33 o 
  -3  11  12        0.46        4.72      8.76 o 
  -2  11  12       22.57        4.21     20.13 o 
  -1  11  12        9.56        9.06     19.04 o 
   0  11  12        0.32       -3.66     11.96 o 
   1  11  12       11.55        7.88     15.25 o 
   2  11  12       44.49       33.80     19.04 o 
   3  11  12        6.00       13.29     18.85 o 
  -5  12  12      220.61      222.46     30.88 o 
  -4  12  12      124.66      139.65     16.76 o 
  -3  12  12      364.86      397.97     32.77 o 
  -2  12  12      186.90      221.88     32.53 o 
  -1  12  12      217.71      214.65     31.77 o 
   0  12  12      283.79      298.07     23.65 o 
   1  12  12      281.58      374.22     27.88 o 
   2  12  12       69.25       88.31     22.80 o 
  -4  13  12        4.72       51.20     20.45 o 
  -3  13  12        2.59      -15.37     24.98 o 
  -2  13  12        0.29        9.82     18.39 o 
  -1  13  12       75.03      110.58     25.09 o 
   0  13  12        6.26      -17.79     17.79 o 
   1  13  12        0.01       -8.55     14.72 o 
   2  13  12       26.46       20.69     19.69 o 
  -4  14  12      146.57      157.74     28.96 o 
  -3  14  12       38.45       49.74     24.60 o 
  -2  14  12      128.91      152.10     27.79 o 
  -1  14  12       97.40      130.45     26.70 o 
   0  14  12       62.86       73.25     21.69 o 
   1  14  12       79.03       90.53     20.85 o 
   2  14  12       95.33      100.68     22.72 o 
  -4  15  12        7.74        2.14     15.05 o 
  -3  15  12       31.06       33.75     24.04 o 
  -2  15  12      156.77      170.52     29.71 o 
  -1  15  12       14.21       -8.68     29.73 o 
   0  15  12        6.21        0.92     12.62 o 
   1  15  12       42.97       36.78     19.41 o 
   2  15  12       13.91       14.22     19.11 o 
  -3  16  12      189.45      225.97     34.08 o 
  -2  16  12      112.52       94.58     45.55 o 
  -1  16  12       97.32      100.46     27.80 o 
   0  16  12      216.67      232.16     25.92 o 
   1  16  12       25.80       41.54     20.04 o 
  -3  17  12        5.70       11.81     25.53 o 
  -2  17  12       28.11       38.28     29.93 o 
  -1  17  12        2.33       35.72     24.58 o 
   0  17  12       32.76       66.68     24.47 o 
   1  17  12        0.11        4.86     19.05 o 
  -2  18  12      253.64      297.93     59.10 o 
  -1  18  12      468.21      588.91     34.51 o 
   0  18  12       40.30       77.29     23.51 o 
  -5   1  13        7.83        0.16      9.12 o 
  -4   1  13       13.41        1.29     10.78 o 
  -3   1  13      406.72      406.70     16.05 o 
  -2   1  13      827.12      843.33     18.01 o 
  -1   1  13      690.37      710.95     17.05 o 
   0   1  13       57.92       63.04      7.58 o 
   1   1  13      316.88      376.25     12.97 o 
   2   1  13      199.81      200.68     17.67 o 
   3   1  13       62.99       50.17     13.75 o 
  -5   2  13       36.73       -0.45      9.32 o 
  -4   2  13        3.34        7.13     10.24 o 
  -3   2  13       18.01       10.01      8.25 o 
  -2   2  13       26.38       14.98      7.66 o 
  -1   2  13      160.14      134.27      8.79 o 
   0   2  13       12.44       12.93      6.03 o 
   1   2  13       19.69       35.98      7.62 o 
   2   2  13       35.14       52.02     10.25 o 
   3   2  13        0.18        1.07      6.29 o 
  -5   3  13      115.29       -0.44      9.17 o 
  -4   3  13      176.08      109.80     45.56 o 
  -3   3  13      114.21      117.62     10.73 o 
  -2   3  13     1308.70     1183.35     25.31 o 
  -1   3  13       48.99       50.84      9.10 o 
   0   3  13      120.94      111.58      8.74 o 
   1   3  13       73.30       70.07      9.23 o 
   2   3  13      242.61      317.74     20.41 o 
   3   3  13      330.40      425.96     14.70 o 
  -5   4  13        5.61       -0.08      8.37 o 
  -4   4  13        0.71      -10.06     10.06 o 
  -3   4  13       30.46       41.19      9.96 o 
  -2   4  13       39.06       14.62      9.68 o 
  -1   4  13       11.91       15.92      6.19 o 
   0   4  13       34.08       20.45      6.54 o 
   1   4  13       58.23       39.34      7.59 o 
   2   4  13        0.30        3.27      8.73 o 
   3   4  13       54.67       21.01      9.58 o 
  -5   5  13      527.45      605.44     22.07 o 
  -4   5  13       73.30       62.62     25.07 o 
  -3   5  13      585.33      628.69     14.45 o 
  -2   5  13       19.25       27.38      8.68 o 
  -1   5  13       12.52       16.98      6.07 o 
   0   5  13       31.18       39.60      6.05 o 
   1   5  13      116.74       86.54     15.57 o 
   2   5  13      367.92      393.94     14.50 o 
   3   5  13      133.11       92.28     24.23 o 
  -5   6  13       12.14        8.02     10.93 o 
  -4   6  13        0.67        1.41      8.06 o 
  -3   6  13        9.69        1.11      5.17 o 
  -2   6  13       46.39       56.13     10.79 o 
  -1   6  13      113.25      104.34      7.06 o 
   0   6  13        3.28       10.48      5.93 o 
   1   6  13        2.94        0.00      4.63 o 
   2   6  13        0.04       -0.41      5.68 o 
   3   6  13        0.47        0.73     12.12 o 
  -5   7  13        9.28       19.24     15.07 o 
  -4   7  13      237.97      225.68     16.44 o 
  -3   7  13      296.55      278.27      9.80 o 
  -2   7  13       99.12      105.30      8.68 o 
  -1   7  13       33.99       31.86      9.60 o 
   0   7  13       11.58       10.38      5.05 o 
   1   7  13      259.04      247.47     15.79 o 
   2   7  13      140.64       99.14     63.26 o 
   3   7  13      132.62       -0.50     13.15 o 
  -5   8  13       36.96       20.59     12.90 o 
  -4   8  13       44.00       33.01      9.54 o 
  -3   8  13       32.32       32.40      6.86 o 
  -2   8  13        6.75        6.80      4.56 o 
  -1   8  13       10.93       14.77      4.39 o 
   0   8  13       13.40        3.65     12.68 o 
   1   8  13        8.04        5.20     11.85 o 
   2   8  13        6.99       10.23     15.43 o 
  -5   9  13       53.66       55.85     16.56 o 
  -4   9  13      219.83      225.88     12.40 o 
  -3   9  13      258.80      233.87     12.56 o 
  -2   9  13      689.74      538.49     36.29 o 
  -1   9  13      234.31      235.88     25.55 o 
   0   9  13      246.87      270.55     21.16 o 
   1   9  13      168.09      211.43     20.73 o 
   2   9  13      106.53      113.43     74.95 o 
  -4  10  13        6.01       11.42      9.87 o 
  -3  10  13       13.19       28.16     45.80 o 
  -2  10  13        3.48        7.12     16.57 o 
  -1  10  13        7.51        5.61     15.79 o 
   0  10  13        3.23      -14.04     14.04 o 
   1  10  13        6.38       14.04     14.48 o 
   2  10  13       10.75       16.71     17.81 o 
  -4  11  13      101.69      105.52     22.96 o 
  -3  11  13      245.58      285.77     31.21 o 
  -2  11  13      242.21      352.94     30.84 o 
  -1  11  13      142.63      240.84     28.01 o 
   0  11  13      193.21      267.61     22.75 o 
   1  11  13      281.23      349.84     32.00 o 
   2  11  13       15.79       -2.07     16.25 o 
  -4  12  13        9.31        6.30     18.63 o 
  -3  12  13       10.50       11.78     20.20 o 
  -2  12  13        1.71       -1.08     14.92 o 
  -1  12  13       76.76       90.82     24.29 o 
   0  12  13       34.08       35.42     19.59 o 
   1  12  13        0.02       -8.09     14.83 o 
   2  12  13        0.08        7.48     17.59 o 
  -4  13  13      115.04      122.55     24.96 o 
  -3  13  13      186.74      186.01     30.65 o 
  -2  13  13      155.17      135.93     34.37 o 
  -1  13  13      116.75      132.58     27.00 o 
   0  13  13       49.12       58.13     21.60 o 
   1  13  13      101.40      127.24     22.66 o 
  -3  14  13       22.98       56.93     26.97 o 
  -2  14  13        9.38       10.45     24.94 o 
  -1  14  13        9.64       -5.74     18.85 o 
   0  14  13        1.67       -7.18     17.74 o 
   1  14  13       12.40       16.31     17.76 o 
  -3  15  13       39.74       30.55     32.12 o 
  -2  15  13      109.09      143.97     30.44 o 
  -1  15  13      154.22      228.87     26.14 o 
   0  15  13      181.30      271.27     27.23 o 
  -2  16  13       49.63       41.96     26.70 o 
  -1  16  13       13.49       40.40     23.60 o 
   0  16  13       24.17       64.15     22.39 o 
  -5   0  14       10.94        1.36     16.05 o 
  -4   0  14       26.00       20.75     12.43 o 
  -3   0  14       49.10       25.11     12.51 o 
  -2   0  14      818.83      772.14     45.59 o 
  -1   0  14      434.50      430.75     18.65 o 
   0   0  14       17.49       14.83     12.72 o 
   1   0  14      160.94      199.26     13.90 o 
   2   0  14       89.83       93.09     26.13 o 
  -5   1  14       10.26        2.52     10.92 o 
  -4   1  14       24.13        7.49     10.82 o 
  -3   1  14        5.67        3.44      6.76 o 
  -2   1  14        9.14       13.25      8.91 o 
  -1   1  14       22.59       32.35      7.50 o 
   0   1  14       40.70       24.35      7.88 o 
   1   1  14       40.25       24.18      8.33 o 
   2   1  14        4.53       -1.78      7.03 o 
  -5   2  14       38.12        1.83     10.70 o 
  -4   2  14      101.89       92.90     27.38 o 
  -3   2  14      113.73       89.78     12.45 o 
  -2   2  14      501.92      516.92     19.80 o 
  -1   2  14      353.10      395.81     12.49 o 
   0   2  14       10.20       16.06      6.72 o 
   1   2  14       35.91       47.32      9.44 o 
   2   2  14      123.06       73.11     15.77 o 
  -5   3  14        6.55       -0.06      8.81 o 
  -4   3  14       21.67       23.35     11.71 o 
  -3   3  14        7.06       -1.06      5.90 o 
  -2   3  14        7.79        7.10      7.76 o 
  -1   3  14       59.80       58.57      7.28 o 
   0   3  14      158.41      196.81      9.97 o 
   1   3  14       41.99       43.10      8.41 o 
   2   3  14        4.13       -3.30      7.23 o 
  -5   4  14       24.70        3.61     11.25 o 
  -4   4  14       10.70       11.86     10.56 o 
  -3   4  14      101.29       81.14     26.65 o 
  -2   4  14      529.11      562.42     20.53 o 
  -1   4  14      120.82      123.57      9.74 o 
   0   4  14      125.29      140.52     12.15 o 
   1   4  14       19.28       23.76      8.66 o 
   2   4  14      214.58      208.50     28.93 o 
  -5   5  14        6.63       -8.03     10.90 o 
  -4   5  14        5.61        6.94      9.43 o 
  -3   5  14        0.31       -2.70      7.45 o 
  -2   5  14        7.97        9.43      7.97 o 
  -1   5  14       66.75       57.34      9.79 o 
   0   5  14       41.07       24.88      7.85 o 
   1   5  14       31.74       21.39      8.22 o 
   2   5  14        9.88       15.87     16.13 o 
  -4   6  14      226.23      248.26     32.59 o 
  -3   6  14      182.77      122.22     27.74 o 
  -2   6  14        7.52        1.95      8.64 o 
  -1   6  14      491.15      413.92     28.46 o 
   0   6  14       58.81       23.89      9.17 o 
   1   6  14      100.93       54.86     37.71 o 
   2   6  14       64.34       30.96     24.33 o 
  -4   7  14        0.46        6.61      7.27 o 
  -3   7  14       12.00       12.87      8.78 o 
  -2   7  14        0.90       -4.59      8.28 o 
  -1   7  14      173.58      153.71    113.01 o 
   0   7  14       12.56        7.96     13.29 o 
   1   7  14       32.50       14.20     17.05 o 
   2   7  14        2.55       -4.69     14.35 o 
  -4   8  14      221.98      244.34     13.07 o 
  -3   8  14      207.96      211.73     16.81 o 
  -2   8  14      292.06      385.87     35.01 o 
  -1   8  14       12.69        5.90     19.41 o 
   0   8  14       26.09        5.83     13.71 o 
   1   8  14       58.33       18.17     24.47 o 
   2   8  14      111.76      139.54     36.27 o 
  -4   9  14       59.97       91.00     21.69 o 
  -3   9  14        4.96      -15.26     19.56 o 
  -2   9  14       33.72       44.81     22.62 o 
  -1   9  14        1.05       12.78     21.75 o 
   0   9  14      186.10       54.38     50.67 o 
   1   9  14        8.26       -3.98     14.44 o 
  -4  10  14       99.95      118.30     23.17 o 
  -3  10  14      126.19      117.70     26.96 o 
  -2  10  14      151.34      148.17     26.46 o 
  -1  10  14      276.64      298.08     26.79 o 
   0  10  14       58.75       25.17     18.22 o 
   1  10  14       17.91       10.49     16.83 o 
  -3  11  14        4.65       -3.99     22.08 o 
  -2  11  14        9.19        0.58     15.01 o 
  -1  11  14        1.56        5.22     16.16 o 
   0  11  14       30.53       29.16     19.36 o 
   1  11  14        2.28       -4.12     15.59 o 
  -3  12  14      178.02      171.98     50.78 o 
  -2  12  14      284.89      303.13     32.87 o 
  -1  12  14      187.02      181.79     26.88 o 
   0  12  14      122.94      115.62     25.25 o 
  -2  13  14       11.04       26.87     23.50 o 
  -1  13  14        1.93      -17.98     17.98 o 
   0  13  14        8.21       19.31     20.07 o 
  -2  14  14      148.14      169.92     31.83 o 
  -1  14  14      147.35      223.87     27.04 o 
  -4   1  15       87.25       41.67     20.20 o 
  -3   1  15      107.26      139.13     21.58 o 
  -2   1  15      229.66      249.81     20.55 o 
  -1   1  15      168.62      176.95      9.91 o 
   0   1  15       44.89       51.78      8.19 o 
   1   1  15       13.92       19.30      8.08 o 
  -4   2  15        6.87        0.28      7.29 o 
  -3   2  15        0.08        1.18      9.38 o 
  -2   2  15        4.48        1.37      8.71 o 
  -1   2  15        0.00        1.63      6.79 o 
   0   2  15      179.70      207.19     10.75 o 
   1   2  15        0.07       -1.23     10.24 o 
  -4   3  15        1.46       11.94      8.90 o 
  -3   3  15       90.57       61.79     16.51 o 
  -2   3  15       42.99       26.68      9.90 o 
  -1   3  15      282.18      250.07     10.36 o 
   0   3  15      141.15      126.82     16.00 o 
   1   3  15       74.14       50.74     15.45 o 
  -4   4  15        5.55       -3.34      7.45 o 
  -3   4  15       25.36        9.05      8.55 o 
  -2   4  15        2.76        4.22      7.02 o 
  -1   4  15        0.01        3.36      5.59 o 
   0   4  15        2.07       -1.49      4.39 o 
   1   4  15       11.79       -4.70     12.25 o 
  -4   5  15      154.43      117.98     25.08 o 
  -3   5  15       54.26       59.64     17.79 o 
  -2   5  15      189.93      171.32     17.26 o 
  -1   5  15      425.88      446.05     28.07 o 
   0   5  15      186.46      253.41     19.43 o 
   1   5  15       39.70       23.79     20.86 o 
  -3   6  15        7.59       19.81     13.13 o 
  -2   6  15        0.04       14.65     17.99 o 
  -1   6  15       22.39       36.31     15.35 o 
   0   6  15        8.73        1.75     12.57 o 
   1   6  15        0.10        3.26     11.46 o 
  -3   7  15      129.34       49.92     56.90 o 
  -2   7  15       55.23       58.94     55.69 o 
  -1   7  15      240.06      257.44     21.65 o 
   0   7  15      237.79      277.62     21.98 o 
  -3   8  15        6.76       -2.42     16.33 o 
  -2   8  15        1.30       24.35     26.74 o 
  -1   8  15        0.95       13.70     14.42 o 
   0   8  15        7.81        2.25     11.90 o 
  -3   9  15      107.85       68.47     61.88 o 
  -2   9  15       74.58       42.69     39.69 o 
  -1   9  15       57.59       37.77     17.40 o 
   0   9  15       37.32       26.15     19.84 o 
  -2  10  15        0.58       22.28     21.30 o 
  -1  10  15        4.95        4.02     14.12 o 
  -3   0  16        4.37        7.94     14.79 o 
  -2   0  16       87.37       69.61     20.16 o 
  -1   0  16       20.11       18.04     11.69 o 
   0   0  16       81.07       67.62     12.69 o 
  -3   1  16        5.36        0.45     10.25 o 
  -2   1  16       10.77       12.91     10.84 o 
  -1   1  16       13.95       15.74      8.39 o 
   0   1  16        4.48       -6.14      8.47 o 
  -2   2  16       93.05      104.86     14.90 o 
  -1   2  16       46.77       61.68     12.24 o 
  -2   3  16        0.51        4.84      7.50 o 
  -1   3  16        1.71        1.80      6.80 o 
  -2   4  16       66.09       65.62     22.47 o 
  -1   4  16      234.69      270.94     20.15 o 
  -2   5  16       18.14       -2.67     14.31 o 
  -1   5  16        0.05        0.99     10.22 o 
                                                 
